# Supplementary material for: Genetic differentiation in East African ethnicities and its relationship with endurance running success
Source: PLoS One. 2022 May 19;17(5):e0265625. doi: 10.1371/journal.pone.0265625 (PMC9119534; doi:10.1371/journal.pone.0265625)
Supplement: S1 Dataset — (XLSX) [file pone.0265625.s004.xlsx]

## Sheet: Plan1
Focal population	Kalenjin			Oromo
Closely related	Amhara	Luhya				Amhara
Distantly related	West Africa		Eurasia		West Africa
Genes	AC004947.3	AC006581.1	AGO3	AADACL3	AC007347.1	ABCB4
	AC007566.1	AC009060.1	AC009117.2	AC009533.1	AC011604.1	AC004160.1
	AC010975.1	AC010616.1	AC009264.1	AC012413.1	AC011604.2	AC005410.2
	AC068860.1	AC010624.1	AC022306.2	AC018521.5	AC015712.1	AC007846.1
	AC073333.2	AC010624.3	AC022916.1	AC087667.1	AC015712.4	AC007846.2
	AC079340.1	AC012184.1	AC068860.1	AC104002.3	AC015712.5	AC008937.1
	AC084866.2	AC016746.1	AC069209.2	ADAMTS9-AS2	AC015712.6	AC025576.1
	AC087286.3	AC073857.1	AC090023.2	AHR	AC016831.7	AC068790.4
	AC090348.1	AC079340.1	AC098650.1	AL353613.1	AC018630.2	AC068790.7
	AC099520.1	AC079447.1	AC114316.1	AL353613.2	AC019130.1	AC079447.1
	AC103740.1	AC087897.2	AC114689.3	AL355499.2	AC068547.1	AC090517.2
	AC106799.1	AC092587.1	AC114812.2	AL590084.3	AC073114.1	AC090517.4
	AC106799.2	AC099506.1	AC122719.1	AL591485.1	AC073283.3	AC091832.1
	AC117947.1	AC114812.2	AC244517.11	ALPK2	AC087897.2	AC092587.1
	AGBL4	AC243967.3	AC244517.2	AP001830.1	AC090124.1	AC096719.1
	AGR2	AC244517.11	AC244517.8	CACNA2D3	AC092078.2	AC111188.1
	AKAP13	AC244517.4	AGBL4	CDH12	AC097634.4	AC111188.2
	AL035401.1	ACTR5	AGPS	CDH18	AC116667.2	AC113404.3
	AL078604.4	ADH7	AL133268.1	CEACAM1	AC116914.1	AC217779.1
	AL353613.1	ADORA2BP1	AL161670.2	CEP295	AC243967.3	AC243658.1
	AL353613.2	AGBL4	AL358176.2	CFLAR	AC245078.1	AC243967.3
	AL353648.1	AHNAK	AL360014.1	CFLAR-AS1	AC246817.2	ADAMTS9-AS2
	AL365295.1	AL049649.1	AMOTL1	CHODL-AS1	AC246817.4	AL008582.1
	AL392185.1	AL139383.1	AP000317.2	CIC	ACKR1	AL049697.1
	AL512308.1	AL157944.1	AP001341.1	CMAHP	ADAMTSL3	AL133304.3
	AL645507.1	AL352955.1	ARPC5	CNFN	AKAP6	AL136962.1
	AMD1P1	AL353595.1	C11orf40	CNTN4	AL136962.1	AL356133.2
	AP001528.1	AL359924.1	CACNA1A	COL24A1	AL139082.1	AL512306.3
	ASTN2	AL590396.1	CMAHP	COL5A2	AL139142.1	AL606970.4
	ATP10A	AL591543.1	CNTN1	CSMD3	AL139142.2	AP000311.1
	ATP6V1A	AP002793.1	COL4A1	CTBP2	ALMS1	CACNB4
	BCHE	AP5M1	COX10-AS1	CYBRD1	ANKRD13D	CALD1
	BECN2	APOF	COX4I1P1	CYP7B1	ANKRD45	CALML6
	BTBD11	ARHGEF1	COX7A2	DISC1FP1	ANTXR1	CCDC92
	CCDC59	BLOC1S5	COX7C	DSCR8	AP003419.1	CDCP1
	CDH13	BLOC1S5-TXNDC5	DIRC3	EPHA3	AP003419.2	CDH13
	CLNK	C16orf95	EEF1B2P8	FAM172A	ASCC3	CR936218.1
	COX10-AS1	CCDC102B	ESYT2	GABRG3	BNC2	CRIP3
	COX7A2	CD8A	FAM227B	GREB1	C11orf49	CSMD1
	CPSF7	CDH13	FSTL5	GRM7	C9orf92	DAB1
	CTNNA2	CDK8	GALK2	KCNE4	CACNB4	DDX1
	CTNNA3	CENPA	GPHN	KCNS3	CADM3	DLGAP1
	CYP39A1	CEP162	GREM2	KIDINS220	CADM3-AS1	DMRTC2
	DOCK5	COL4A2	GTSF1L	KIF15	CALM2	DNAH11
	EDDM3CP	CUX2	ICE2P1	LINC00698	CAPZA2	DNAH9
	ESYT2	CYP39A1	IFT52	LINC01527	CCSER2	EXOC4
	EYA1	DLC1	LAMA1	LINC01682	CD300LD	FAM172A
	FAM83D	DMRTC2	LGALS8	LINC01828	CD79A	FAM49A
	FGF9	EEF1E1-BLOC1S5	LGALS8-AS1	LINC01829	CDK2AP1	FPR1
	FRMD4B	EPHA5	LINC00698	LINC02240	CDYL2	FPR3
	GATAD1	ERBB3	LINC01630	LIPE-AS1	CEP162	GABARAPL1
	GRAMD1C	EXOC5	LINC02248	LITAF	CPNE4	GALNT14
	HMGB1	FLI1	LINC02612	LNCAROD	CSMD1	GSK3B
	HTRA1	FRY	LRRC20	LOXHD1	DACH1	IQSEC1
	INTS10	GALNT14	MGMT	LTBP1	DIS3L2	ITSN1
	JAG1	GEN1	MPHOSPH8	LYN	DLC1	KANSL1
	LINC00392	GLI3	MRPS6	MIR3145	DMRTC2	KCNIP4
	LINC00393	GSTO1	NAALADL2	MMP16	DOCK2	KIF1A
	LINC00603	GSTO2	NAV2	MUC16	DPP6	KLRD1
	LINC00923	HOOK3	NFIA	MYEF2	ELF1	LBH
	LINC01322	IGFBP7-AS1	NHLRC2	NEDD9	EXOC5	LINC00606
	LINC02275	INCENP	OR55B1P	NHSL1	EXOC6B	LINC01310
	LRP1B	KLHDC3	OTOGL	NR2F1-AS1	FANCA	LINC01828
	MEGF11	KLHL3	P2RX7	PCDHA1	FOXP1	LINC01829
	MGAT5	KLRG1	PCDHB7	PCDHA10	FTO	LRRN2
	MIR4527HG	L3MBTL3	PCDHB8	PCDHA11	GHRHR	LY86
	MSC	LHFPL3	PEX1	PCDHA12	GLI3	LY86-AS1
	MSC-AS1	LINC01006	PHACTR3	PCDHA13	GSK3B	LYPD4
	MYO16	LINC01491	PPIE	PCDHA2	IGFBP7-AS1	LYPD6B
	NAV1	LINC01798	PSPC1	PCDHA3	INSYN2B	MALRD1
	NPSR1-AS1	LINC01839	PTPRG	PCDHA4	ITGAE	MAP3K1
	OR4D5	LINC02054	RBMS3	PCDHA5	ITGAM	MAPT
	OR6T1	LINC02355	RGL1	PCDHA6	KANSL1	MAPT-AS1
	OTUD3	LPP	RN7SL366P	PCDHA7	KCNIP4	MDM4
	PEBP4	LRRC20	RNU7-116P	PCDHA8	L3MBTL3	MIR3910-1
	PEX1	LYPD4	S100B	PCDHA9	LIFR-AS1	MIR3910-2
	PPP2R2B	MEF2A	SCD5	PCDHAC1	LINC00880	MIR6797
	PRKACG	MEGF10	SEMA5B	PCDHAC2	LINC01006	MITD1
	SERPINB1	MIR4482	SERPINB1	PDE11A	LINC01242	MKRN2
	SLC25A27	MIR8073	SERPINE2	PHACTR1	LINC02029	MRPL30
	SLC2A10	MITD1	SLC1A1	PHLDB2	LINC-PINT	MTUS2
	SLFN5	MPHOSPH9	SLC30A10	PLCB4	LYPD4	NELL2
	SOD2	MRAP2	SLC7A8	PLCXD2	MAB21L3	NPSR1-AS1
	ST18	MRPL30	SLFN5	PRKD1	MAPT	OGDH
	STMN4	MS4A2	SNORD138	PRLR	MEF2A	OR52A4P
	TNFAIP8	NELL1	SNX10	PXDNL	MET	OR52A5
	TRAM2-AS1	NRXN3	SPATA6L	RF00072	METTL16	PLCG2
	UTS2B	PAPOLG	STMN4	RFX6	MIR6797	POU2F2
	WWOX	PCDHB10	SYNE2	RN7SL798P	MIR8065	RACGAP1
	Z82180.1	PCDHB11	SYT16	RNF180	MIR99AHG	RBFOX1
		PCLO	THSD7B	RNU7-45P	MKRN2	RF00017
		PDPR	TMEM131	RPS6KA2	MOXD1	RIMS1
		PHF2	TNFAIP8	RUNX1T1	MPI	RNU6-444P
		PIAS4	TRPC6	SLC11A2	NDUFAF4P4	RNU6-58P
		PITPNM2	UGT1A10	SLC23A2	NEK3	RNU6-839P
		PTK7	UGT1A6	SLC3A2	NELL2	ROR2
		PTPRD	UGT1A7	SLC7A2	NRXN2	RPS19
		RAB11FIP5	UGT1A8	SORCS2	P2RX5	SDHC
		RNF32	UGT1A9	SP2	P2RX5-TAX1BP3	SEMA3E
		RNF41	USP43	SP2-AS1	PCTP	SGCG
		RP1L1	XKR5	SPRR5	PKDREJ	SLC22A7
		RPS19	ZNF407	ST13P6	PLXNA4	SLC25A21
		RRP36		STK40	POLD4	SLC2A5
		RUNX1		SUDS3	PPP3CA	SLC35A1
		SATB2		TGM4	PRH1	SPPL2C
		SH3BP5		TGM7	PRR4	SRGAP1
		SLC35F6		TMEM123	RABGAP1L	SV2C
		SMC6		TMEM131	RACGAP1	TAPT1-AS1
		SMYD3		VCAM1	RAD9A	THSD4
		SOD2		WNT5A	RBFOX1	THSD7A
		SPOCK3		ZBTB20	RF00017	TMEM52
		ST3GAL2		ZNF211	RN7SKP239	TNRC6B
		STAT2			RN7SL660P	TOB2
		STMN4			RNF32	TSGA10
		SYN3			RNU2-21P	ZCCHC14
		TENM2			RPL12P29	ZEB2P1
		TNKS2			RPS19	ZNF280D
		TNKS2-AS1			RYR2	ZNF540
		UGT1A10			SEL1L3	ZNF571
		UGT1A6			SEMA3E	ZNF571-AS1
		UGT1A7			SH3BP5	ZNF574
		UGT1A8			SH3BP5-AS1	ZNF577
		UGT1A9			SLC25A21
		UNC80			SLC9C2
		VSNL1			SLCO1B3
		WNK2			SLCO1B7
		ZBTB7A			SMARCA2
		ZFHX3			SNRPGP6
		ZNF407			STRBP
		ZNF473			TAS2R14
					TAS2R63P
					TBXAS1
					TEF
					TMTC3
					TNPO1P1
					TNRC6B
					TRAP1
					TRPM3
					TSGA10
					TUB
					WWOX
					ZFHX3
					ZNF423
