# Supplementary material for: Genetic differentiation in East African ethnicities and its relationship with endurance running success
Source: PLoS One. 2022 May 19;17(5):e0265625. doi: 10.1371/journal.pone.0265625 (PMC9119534; doi:10.1371/journal.pone.0265625)
Supplement: S2 Dataset — (XLSX) [file pone.0265625.s005.xlsx]

## Sheet: Plan1
Kalenjin
Category	GeneSet	N_genes	N_overlap	p	adjP	genes	link
GWAScatalog	Total bilirubin levels	22	5	1.60111e-07	0.000268128	UGT1A8:UGT1A10:UGT1A9:UGT1A7:UGT1A6
GWAScatalog	Total bilirubin levels in HIV-1 infection	25	5	3.18442e-07	0.000268128	UGT1A8:UGT1A10:UGT1A9:UGT1A7:UGT1A6
GWAScatalog	Heel bone mineral density	834	19	5.58127e-07	0.000313295	NFIA:NAV1:MGMT:AHNAK:FLI1:ZFHX3:MRPL30:MRPL30:SATB2:DIRC3:JAG1:JAG1:RUNX1:SYN3:RBMS3:L3MBTL3:DLC1:EYA1:PTPRD:PHF2:ASTN2
GWAScatalog	Type 2 diabetes	399	13	7.8215e-07	0.000329285	CNTN1:PITPNM2:MPHOSPH9:NRXN3:WWOX:LAMA1:GALNT14:LRP1B:SATB2:JAG1:JAG1:LPP:SCD5:PTPRD
GWAScatalog	Hair greying	36	5	2.14417e-06	0.000722156	UGT1A8:UGT1A10:UGT1A9:UGT1A7:UGT1A6
GWAScatalog	Post bronchodilator FEV1/FVC ratio	199	9	2.94985e-06	0.000827924	WWOX:CDH13:MGAT5:DIRC3:TENM2:SLC25A27:NPSR1-AS1:DOCK5:PTPRD
GWAScatalog	Response to antipsychotic treatment in schizophrenia	7	3	6.82926e-06	0.00164292	MEGF10:SLC1A1:SPATA6L
GWAScatalog	General risk tolerance (MTAG)	248	9	1.73443e-05	0.00365098	NFIA:CTNNA3:TRPC6:ZFHX3:CDH13:LRP1B:EPHA5:RP1L1:ST18
GWAScatalog	Uterine fibroid size (maximum dimension)	10	3	2.3112e-05	0.00432451	CLNK:COX7C:TENM2
GWAScatalog	Motion sickness	32	4	3.62626e-05	0.00573766	CNTN1:LRP1B:BLOC1S5:ST18
GWAScatalog	Serum metabolite levels	105	6	3.74788e-05	0.00573766	UGT1A8:UGT1A10:UGT1A9:UGT1A7:UGT1A6:ADH7
GWAScatalog	Obesity-related traits	756	14	0.000164513	0.0230867	NAV1:SMYD3:CTNNA3:NAV2:NELL1:ERBB3:MYO16:COL4A1:LPP:SPOCK3:RP1L1:DLC1:PTPRD:ASTN2
GWAScatalog	Alzheimer's disease (cognitive decline)	48	4	0.000182348	0.0236211	MYO16:CTNNA2:MEGF10:ST18
GWAScatalog	Paclitaxel disposition in epithelial ovarian cancer	49	4	0.000197651	0.0237746	MYO16:NRXN3:WWOX:BCHE
GWAScatalog	Systemic lupus erythematosus	348	9	0.00023127	0.0253897	SMYD3:CTNNA3:FLI1:SLC7A8:PAPOLG:MGAT5:NAALADL2:LPP:CLNK
GWAScatalog	Waist-to-hip ratio adjusted for BMI	350	9	0.000241232	0.0253897	SLC30A10:INCENP:AHNAK:SLC2A10:TNFAIP8:SNX10:HOOK3:EYA1:MSC
GWAScatalog	Coronary artery disease	436	10	0.000274356	0.0271773	HTRA1:NELL1:BTBD11:COL4A1:COL4A2:AKAP13:CDH13:USP43:PTK7:DOCK5
GWAScatalog	Frontotemporal dementia (age at onset)	5	2	0.00033803	0.0294228	JAG1:JAG1:ST18
GWAScatalog	Number of sexual partners	103	5	0.000362363	0.0294228	NFIA:ZFHX3:LRP1B:NAALADL2:TENM2
GWAScatalog	Hypospadias	24	3	0.000366911	0.0294228	CCDC59:ZFHX3:EYA1
GWAScatalog	Adolescent idiopathic scoliosis	24	3	0.000366911	0.0294228	CDH13:EYA1:MSC
GWAScatalog	Coronary artery calcified atherosclerotic plaque score in type 2 diabetes	26	3	0.000467276	0.0311109	FRY:LRP1B:FSTL5
GWAScatalog	Chronic obstructive pulmonary disease-related biomarkers	26	3	0.000467276	0.0311109	AHNAK:P2RX7:EYA1
GWAScatalog	Chronotype	556	11	0.000478984	0.0311109	MGMT:MYO16:EXOC5:SYT16:NRXN3:ZFHX3:EPHA5:FSTL5:TENM2:ST18:PTPRD
GWAScatalog	Subcutaneous adipose tissue	62	4	0.000490384	0.0311109	CTNNA3:MGAT5:THSD7B:PTPRD
GWAScatalog	Hip shape (DXA scan)	6	2	0.000505085	0.0311109	WWOX:ASTN2
GWAScatalog	Frontotemporal dementia with GRN mutation (age at onset)	6	2	0.000505085	0.0311109	JAG1:JAG1:ST18
GWAScatalog	Macular thickness	171	6	0.000537821	0.0311109	NAV2:STAT2:PITPNM2:WWOX:DIRC3:RBMS3
GWAScatalog	Waist-to-hip ratio adjusted for BMI x sex x age interaction (4df test)	392	9	0.000548434	0.0311109	SLC30A10:INCENP:AHNAK:SLC2A10:TNFAIP8:SNX10:HOOK3:EYA1:MSC
GWAScatalog	Lung adenocarcinoma	113	5	0.000554231	0.0311109	TRPC6:GALK2:FAM227B:LRP1B:DLC1
GWAScatalog	FEV1	175	6	0.000607302	0.0329902	FAM227B:WWOX:SATB2:DIRC3:BCHE:ASTN2
GWAScatalog	Blood pressure (smoking interaction)	29	3	0.000648258	0.0331371	FRY:NRXN3:LRP1B
GWAScatalog	Modic changes	7	2	0.000704388	0.0331371	MGMT:PTPRD
GWAScatalog	Short-term memory (digit-span task)	7	2	0.000704388	0.0331371	CDH13:PTPRD
GWAScatalog	Attention deficit hyperactivity disorder and conduct disorder	30	3	0.000717188	0.0331371	RGL1:AMOTL1:PTPRD
GWAScatalog	LDL cholesterol	181	6	0.000724358	0.0331371	COL4A2:ZFHX3:UGT1A8:UGT1A6:RP1L1:DLC1
GWAScatalog	Post bronchodilator FEV1	120	5	0.000728073	0.0331371	SMYD3:LRP1B:DIRC3:DOCK5:PTPRD
GWAScatalog	Lung function (FEV1/FVC)	184	6	0.000789065	0.0341383	HTRA1:MYO16:FAM227B:RBMS3:BCHE:ASTN2
GWAScatalog	Serum uric acid levels in response to allopurinol in gout	31	3	0.000790615	0.0341383	OR4D5:OR6T1:WWOX
GWAScatalog	Waist circumference	73	4	0.000910009	0.037377	AGBL4:NAV1:NRXN3:SATB2
GWAScatalog	Glucose homeostasis traits	73	4	0.000910009	0.037377	CDH13:LPP:DOCK5:ASTN2
GWAScatalog	Response to amphetamines	33	3	0.000951409	0.038147	NELL1:WWOX:CDH13
GWAScatalog	Stroke	77	4	0.00111102	0.0425219	HTRA1:COL4A1:ZFHX3:PTPRG
GWAScatalog	Coronary heart disease	77	4	0.00111102	0.0425219	CUX2:COL4A1:COL4A2:MRPS6
GWAScatalog	Migraine	78	4	0.00116576	0.0436254	HTRA1:NELL1:JAG1:JAG1:ASTN2
GWAScatalog	Height	529	10	0.00121101	0.0443337	FLI1:STAT2:CDH13:SERPINE2:SYN3:NAALADL2:FSTL5:L3MBTL3:GATAD1:PEX1
GWAScatalog	Response to bronchodilator in chronic obstructive pulmonary disease (change in FEV1)	37	3	0.00133179	0.0477177	BTBD11:CDH13:DIRC3
Oromo
Category	GeneSet	N_genes	N_overlap	p	adjP	genes
GWAScatalog	Neutrophil count	172	18	8.34095e-16	1.40462e-12	TRAP1:KIDINS220:PLCB4:CPNE4:PCDHA1:PCDHA2:PCDHA3:PCDHA4:PCDHA5:PCDHA6:PCDHA7:PCDHA8:PCDHA9:PCDHA10:PCDHA11:PCDHA12:PCDHA13:LYN
GWAScatalog	Sum basophil neutrophil counts	132	15	6.46923e-14	5.44709e-11	TRAP1:PCDHA1:PCDHA2:PCDHA3:PCDHA4:PCDHA5:PCDHA6:PCDHA7:PCDHA8:PCDHA9:PCDHA10:PCDHA11:PCDHA12:PCDHA13:LYN
GWAScatalog	Chronotype	556	24	4.83836e-12	2.71594e-09	RABGAP1L:CTBP2:DACH1:EXOC5:RBFOX1:ZNF423:FTO:ZFHX3:KANSL1:PCTP:POU2F2:TNRC6B:CNTN4:GRM7:FOXP1:PPP3CA:PRLR:PHACTR1:RIMS1:PLXNA4:EXOC4:CSMD1:RUNX1T1:TRPM3
GWAScatalog	Diastolic blood pressure	648	22	3.44527e-09	1.45046e-06	MDM4:CTBP2:DACH1:THSD4:ZNF423:CDH13:EXOC6B:PDE11A:TNRC6B:GRM7:ADAMTS9-AS2:EPHA3:PLCXD2:SV2C:PHACTR1:SLC22A7:CRIP3:RFX6:PLXNA4:LINC01006:C7orf13:SLC7A2:PXDNL
GWAScatalog	Schizophrenia	821	23	5.22104e-08	1.75845e-05	CDK2AP1:PRKD1:AKAP6:ADAMTSL3:CDH13:CNTN4:FOXP1:PCDHA1:PCDHA2:PCDHA3:PCDHA4:PCDHA5:PCDHA6:PCDHA7:PCDHA8:PCDHA9:PCDHA10:PCDHA13:PCDHAC2:PHACTR1:RIMS1:CSMD1:MMP16
GWAScatalog	Breast cancer	214	11	6.05082e-07	0.000169826	MDM4:LRRN2:SLC25A21:FTO:CDYL2:KANSL1:ZNF577:FOXP1:MAP3K1:L3MBTL3:DNAH11
GWAScatalog	Hand grip strength	156	9	2.51432e-06	0.000604874	CCDC92:ZNF280D:FTO:SPPL2C:KANSL1:TNRC6B:FOXP1:PHACTR1:CSMD1
GWAScatalog	Intelligence (MTAG)	313	12	4.03166e-06	0.000779209	LRRN2:DISC1FP1:CDK2AP1:SGCG:PRKD1:AKAP6:RBFOX1:ALMS1:TSGA10:FOXP1:EXOC4:RUNX1T1
GWAScatalog	Pulse pressure	690	18	4.16442e-06	0.000779209	MALRD1:THSD4:ADAMTSL3:FTO:CDYL2:CDH13:KANSL1:CYBRD1:TNRC6B:KIF15:FOXP1:PHACTR1:SLC22A7:CRIP3:MET:CAPZA2:PXDNL:BNC2
GWAScatalog	Systolic blood pressure	783	19	6.30942e-06	0.00106251	MDM4:PRKD1:MEF2A:RBFOX1:KANSL1:EXOC6B:PDE11A:TNRC6B:ADAMTS9-AS2:FOXP1:EPHA3:ZBTB20:PHACTR1:SLC22A7:CRIP3:PLXNA4:TBXAS1:PXDNL:SMARCA2
GWAScatalog	Waist-to-hip ratio adjusted for BMI (age <50)	135	8	7.51376e-06	0.00115029	MKRN2:IQSEC1:ADAMTS9-AS2:MAP3K1:LY86-AS1:LY86:SLC22A7:CRIP3
GWAScatalog	Type 2 diabetes	399	13	9.30327e-06	0.00125722	SGCG:PRKD1:GABRG3:RBFOX1:FTO:WWOX:GALNT14:CACNA2D3:WNT5A:ADAMTS9-AS2:ZBTB20:MAP3K1:ROR2
GWAScatalog	Body mass index	1197	24	9.70536e-06	0.00125722	CALML6:TMEM52:CTBP2:TUB:NRXN2:PRKD1:AKAP6:RBFOX1:FTO:ZFHX3:SP2:MRPL30:MRPL30:KCNE4:SLC23A2:TNRC6B:IQSEC1:CACNA2D3:CPNE4:RNF180:SV2C:L3MBTL3:CYP7B1:CSMD3:STRBP
GWAScatalog	Number of sexual partners	103	7	1.15278e-05	0.00138663	ZNF423:FTO:ZFHX3:FOXP1:ASCC3:CYP7B1:RUNX1T1
GWAScatalog	Nose size	42	5	1.39808e-05	0.00156676	CACNA2D3:FOXP1:DLC1:SMARCA2:ROR2
GWAScatalog	Neuroticism	149	8	1.54591e-05	0.00156676	RBFOX1:ZCCHC14:SPPL2C:MAPT:KANSL1:TEF:TOB2:ASCC3
GWAScatalog	Waist circumference	73	6	1.66659e-05	0.00156676	PRKD1:ADAMTSL3:FTO:KCNE4:CDH12:MAP3K1
GWAScatalog	General risk tolerance (MTAG)	248	10	1.67468e-05	0.00156676	RYR2:PRKD1:GABRG3:RBFOX1:ZFHX3:CDH13:FOXP1:ZBTB20:SORCS2:RUNX1T1
GWAScatalog	General cognitive ability	256	10	2.19868e-05	0.00194873	ANKRD45:PRKD1:AKAP6:RBFOX1:MAPT-AS1:MAPT:ADAMTS9-AS2:FOXP1:CMAHP:EXOC4
GWAScatalog	Tourette syndrome	117	7	2.64492e-05	0.00222702	CDK2AP1:MUC16:FPR1:FPR3:ZNF577:THSD7A:CSMD3
GWAScatalog	Epithelial ovarian cancer	26	4	3.73685e-05	0.0029966	SRGAP1:SEMA3E:ABCB4:BNC2
GWAScatalog	Height	529	14	4.23668e-05	0.00324298	CTBP2:SLCO1B3:ADAMTSL3:CDH13:PCTP:LBH:LTBP1:ANTXR1:PDE11A:DIS3L2:TNRC6B:L3MBTL3:LYN:BNC2
GWAScatalog	Lung function (FVC)	178	8	5.51597e-05	0.00403865	RYR2:ZFHX3:WWOX:MAPT-AS1:KANSL1:KCNS3:FOXP1:SMARCA2
GWAScatalog	Waist-to-hip ratio adjusted for BMI (age >50)	232	9	5.97225e-05	0.0040616	CCDC92:PLCG2:MKRN2:IQSEC1:ADAMTS9-AS2:LY86-AS1:LY86:SLC22A7:CRIP3
GWAScatalog	Risk-taking tendency (4-domain principal component model)	92	6	6.21533e-05	0.0040616	DAB1:ZNF423:ZFHX3:KANSL1:FOXP1:RUNX1T1
GWAScatalog	Waist-to-hip ratio adjusted for BMI	350	11	6.27088e-05	0.0040616	CCDC92:MKRN2:IQSEC1:ADAMTS9-AS2:MAP3K1:LY86-AS1:LY86:SLC22A7:CRIP3:MET:CAPZA2
GWAScatalog	Dimensional psychopathology (Cognitive)	12	3	8.19422e-05	0.0049435	FPR3:ZNF577:CDH12
GWAScatalog	Diisocyanate-induced asthma	189	8	8.39583e-05	0.0049435	LRRN2:NELL2:AKAP6:ALPK2:GREB1:CNTN4:CSMD1:ST13P6
GWAScatalog	Multiple sclerosis	243	9	8.51316e-05	0.0049435	VCAM1:WWOX:ALPK2:FPR3:TEF:FOXP1:L3MBTL3:CSMD1:PXDNL
GWAScatalog	Chronic obstructive pulmonary disease	144	7	9.90812e-05	0.00556176	THSD4:ADAMTSL3:SPPL2C:DDX1:CACNA2D3:LY86:RFX6
GWAScatalog	Lung function (FEV1)	65	5	0.000118324	0.00622679	RYR2:KANSL1:KCNS3:MAP3K1:SMARCA2
GWAScatalog	Cognitive ability (MTAG)	65	5	0.000118324	0.00622679	LRRN2:DISC1FP1:MAPT:FOXP1:EXOC4
GWAScatalog	Brown vs, black hair color	36	4	0.000138988	0.00709261	TMTC3:MAP3K1:LINC-PINT:BNC2
GWAScatalog	Diastolic blood pressure x smoking status (current vs non-current) interaction (2df test)	107	6	0.000143746	0.00711968	SLCO1B3:SLCO1B7:MPI:FTO:KCNE4:NEDD9
GWAScatalog	Triptolide cytotoxicity	15	3	0.000166729	0.00771924	MTUS2:CFLAR:CSMD1
GWAScatalog	Waist circumference adjusted for BMI in non-smokers	70	5	0.000168286	0.00771924	ADAMTSL3:ZNF423:LTBP1:DIS3L2:MAP3K1
GWAScatalog	Waist-to-hip ratio adjusted for BMI x sex x age interaction (4df test)	392	11	0.000169603	0.00771924	CCDC92:PLCG2:MKRN2:IQSEC1:MAP3K1:LY86-AS1:LY86:SLC22A7:CRIP3:MET:CAPZA2
GWAScatalog	Alcohol use disorder (total score)	39	4	0.000190751	0.00845327	MAPT-AS1:SPPL2C:MAPT:KANSL1
GWAScatalog	Peak expiratory flow	115	6	0.000213152	0.00920381	THSD4:WWOX:MAPT-AS1:KCNS3:CACNA2D3:LY86
GWAScatalog	Cough in response to angiotensin-converting enzyme inhibitor drugs	18	3	0.000294178	0.0123849	PDE11A:KCNIP4:MMP16
GWAScatalog	Waist circumference adjusted for BMI (joint analysis main effects and smoking interaction)	80	5	0.000314946	0.0129358	ADAMTSL3:ZNF423:LTBP1:DIS3L2:MAP3K1
GWAScatalog	Idiopathic pulmonary fibrosis	19	3	0.000347445	0.0138337	SPPL2C:MAPT:KANSL1
GWAScatalog	Waist circumference adjusted for BMI (adjusted for smoking behaviour)	82	5	0.000353236	0.0138337	ADAMTSL3:ZNF423:LTBP1:DIS3L2:MAP3K1
GWAScatalog	Autism spectrum disorder, attention deficit-hyperactivity disorder, bipolar disorder, major depressive disorder, and schizophrenia (combined)	46	4	0.000363517	0.0139128	LYPD6B:CSMD1:MMP16:SMARCA2
GWAScatalog	Waist circumference adjusted for BMI in active individuals	83	5	0.000373651	0.0139829	CCDC92:ADAMTSL3:LTBP1:DIS3L2:MAP3K1
GWAScatalog	Body fat distribution (arm fat ratio)	129	6	0.000395714	0.0143863	ANKRD13D:POLD4:RAD9A:ADAMTSL3:FTO:CYBRD1
GWAScatalog	Atrial fibrillation	238	8	0.000402999	0.0143863	CCDC92:SGCG:AKAP6:ZFHX3:MAPT:EPHA3:PLCXD2:PHLDB2
GWAScatalog	Waist circumference adjusted for BMI (joint analysis main effects and physical activity interaction)	85	5	0.000417143	0.0143863	CCDC92:ADAMTSL3:LTBP1:DIS3L2:MAP3K1
GWAScatalog	Coronary artery disease	436	11	0.000418603	0.0143863	DAB1:CCDC92:SLC25A21:PLCG2:CDH13:ADAMTS9-AS2:MAP3K1:NEDD9:PHACTR1:THSD7A:TBXAS1
GWAScatalog	Lung function (FEV1/FVC)	184	7	0.000444469	0.0149697	THSD4:FTO:KCNS3:CACNA2D3:WNT5A:LY86:MET
GWAScatalog	Total cholesterol levels	187	7	0.000489528	0.016164	CDK2AP1:ELF1:DACH1:ADAMTS9-AS2:DNAH11:ABCB4:DLC1
GWAScatalog	Obesity-related traits	756	15	0.000523179	0.0169429	RYR2:MTUS2:PRKD1:RBFOX1:FTO:DLGAP1:GREB1:SORCS2:KCNIP4:SLC35A1:MOXD1:TBXAS1:CSMD1:DLC1:PXDNL
GWAScatalog	Non-melanoma skin cancer	23	3	0.00062138	0.0190576	FAM49A:FOXP1:LINC-PINT
GWAScatalog	Response to fenofibrate (HDL cholesterol levels)	23	3	0.00062138	0.0190576	DACH1:WWOX:BNC2
GWAScatalog	Visceral adipose tissue adjusted for BMI	53	4	0.000626614	0.0190576	SDHC:RBFOX1:GRM7:PCDHAC1
GWAScatalog	Rosacea symptom severity	141	6	0.000633745	0.0190576	FANCA:LTBP1:RIMS1:AHR:SEMA3E:CSMD3
GWAScatalog	Carboplatin disposition in epthelial ovarian cancer	24	3	0.00070631	0.0208671	CCSER2:CACNA2D3:WNT5A
GWAScatalog	Bone mineral density (hip)	55	4	0.000721499	0.0209483	KIF15:SLC35A1:DNAH11:ROR2
GWAScatalog	Attention deficit hyperactivity disorder	97	5	0.000763213	0.0213384	CDH13:ITGAE:FOXP1:SV2C:DLC1
GWAScatalog	Cerebellum growth	6	2	0.00078991	0.0213384	DNAH9:TBXAS1
GWAScatalog	Major depressive disorder (broad)	6	2	0.00078991	0.0213384	GRM7:LY86
GWAScatalog	Bipolar disorder and eating disorder	6	2	0.00078991	0.0213384	CADM3:RYR2
GWAScatalog	Coronary artery aneurysm in Kawasaki disease	25	3	0.000798288	0.0213384	COL24A1:CPNE4:CSMD1
GWAScatalog	Hypertension	100	5	0.000875886	0.0230468	RYR2:CDH13:PHACTR1:SLC22A7:CRIP3
GWAScatalog	Hip circumference adjusted for BMI	101	5	0.000916059	0.023733	ADAMTSL3:LTBP1:DIS3L2:LY86:L3MBTL3
GWAScatalog	Waist-hip ratio	60	4	0.00100245	0.0252419	FTO:MAP3K1:LY86:CSMD1
GWAScatalog	Insomnia symptoms (never/rarely vs, usually)	27	3	0.00100428	0.0252419	DAB1:RBFOX1:ASCC3
GWAScatalog	Idiopathic dilated cardiomyopathy	61	4	0.00106668	0.0264159	WWOX:CACNB4:PHACTR1:THSD7A
GWAScatalog	Lean body mass	7	2	0.00110052	0.0264753	ADAMTSL3:FTO
GWAScatalog	Neurocognitive impairment in HIV-1 infection (dichotomous)	7	2	0.00110052	0.0264753	CSMD1:PXDNL
GWAScatalog	Clozapine-induced agranulocytosis/granulocytopenia in treatment-resistant schizophrenia	29	3	0.00124107	0.0294361	SLCO1B3:SLCO1B7:GRM7
GWAScatalog	HIV-1 viral setpoint	30	3	0.00137153	0.0317916	GALNT14:ZBTB20:PHACTR1
GWAScatalog	Heel bone mineral density	834	15	0.00139698	0.0317916	CDK2AP1:LITAF:ZNF423:FTO:ZFHX3:MRPL30:MRPL30:CYBRD1:LINC00880:L3MBTL3:SEMA3E:TBXAS1:DLC1:MMP16:RUNX1T1:BNC2
GWAScatalog	Systolic blood pressure x smoking status (current vs non-current) interaction (2df test)	111	5	0.00139702	0.0317916	SLCO1B3:SLCO1B7:MPI:FTO:KCNE4
GWAScatalog	Bipolar disorder lithium response (categorical) or schizophrenia	8	2	0.00146025	0.032356	ADAMTSL3:CMAHP
GWAScatalog	Vigorous physical activity	8	2	0.00146025	0.032356	CTBP2:EXOC4
GWAScatalog	Breast cancer (estrogen-receptor negative)	31	3	0.00151029	0.0330303	MDM4:FTO:L3MBTL3
GWAScatalog	Waist-to-hip ratio adjusted for body mass index	114	5	0.00157204	0.0339399	CCDC92:ZNF423:ADAMTS9-AS2:MAP3K1:LY86
GWAScatalog	Venous thromboembolism adjusted for sickle cell variant rs77121243-T	68	4	0.00159927	0.0340909	WWOX:LY86:DPP6:TRPM3
GWAScatalog	Orofacial clefts	32	3	0.00165755	0.0344607	FAM49A:GRM7:EPHA3
GWAScatalog	Cervical cancer	32	3	0.00165755	0.0344607	ELF1:MEF2A:TBXAS1
GWAScatalog	Intraocular pressure	368	9	0.00170765	0.0350693	COL24A1:ZNF280D:RBFOX1:FANCA:LTBP1:ANTXR1:FOXP1:THSD7A:DLC1
GWAScatalog	Hippocampal sclerosis	9	2	0.00186838	0.0361649	SUDS3:SORCS2
GWAScatalog	Adverse response to chemotherapy in breast cancer (alopecia) (cyclophosphamide+doxorubicin+/-5FU)	9	2	0.00186838	0.0361649	CDH13:SMARCA2
GWAScatalog	Red blood cell density in sickle cell anemia	9	2	0.00186838	0.0361649	THSD4:SORCS2
GWAScatalog	Skin pigmentation traits	9	2	0.00186838	0.0361649	FANCA:BNC2
GWAScatalog	Total ventricular volume	9	2	0.00186838	0.0361649	CNTN4:DNAH11
GWAScatalog	FEV1	175	6	0.00192568	0.0364364	THSD4:WWOX:MAPT-AS1:KCNS3:CACNA2D3:FOXP1
GWAScatalog	Spherical equivalent or myopia (age of diagnosis)	175	6	0.00192568	0.0364364	AKAP6:RBFOX1:GALNT14:PDE11A:L3MBTL3:DPP6
GWAScatalog	Hip circumference	73	4	0.00207726	0.0388678	ADAMTSL3:FTO:LY86:L3MBTL3
GWAScatalog	Periodontitis (Mean PAL)	35	3	0.00215208	0.0395095	THSD4:CDH13:EPHA3
GWAScatalog	Prostate cancer	381	9	0.00215847	0.0395095	MDM4:LRRN2:CTBP2:TMEM123:POU2F2:TNRC6B:DOCK2:NEDD9:RFX6
GWAScatalog	Waist circumference adjusted for body mass index	126	5	0.00243629	0.0441153	ADAMTSL3:ZNF423:LTBP1:DIS3L2:MAP3K1
GWAScatalog	Stroke	77	4	0.00252444	0.0452251	DACH1:ZFHX3:ZCCHC14:SLC22A7
GWAScatalog	Acute lymphoblastic leukemia (childhood)	38	3	0.00272933	0.0483811	RYR2:KCNE4:TBXAS1
GWAScatalog	Sleep duration (long sleep)	11	2	0.00282693	0.0490778	FTO:KANSL1
GWAScatalog	Aggressiveness in attention deficit hyperactivity disorder	11	2	0.00282693	0.0490778	CPNE4:CSMD1
