# Supplementary material for: Genetic differentiation in East African ethnicities and its relationship with endurance running success
Source: PLoS One. 2022 May 19;17(5):e0265625. doi: 10.1371/journal.pone.0265625 (PMC9119534; doi:10.1371/journal.pone.0265625)
Supplement: S3 Dataset — (XLSX) [file pone.0265625.s006.xlsx]

## Sheet: Plan1
Trait
1,5-anhydroglucitol levels
17-hydroxyprogesterone (17-OHP) levels
3-month functional outcome in ischaemic stroke (modified Rankin score)
4-pyridoxic acid levels
5-HTT brain serotonin transporter levels
Accelerometer-based physical activity measurement (average acceleration)
Accelerometer-based physical activity measurement (fraction of time with accelerations >425 milli-gravities)
Achilles tendinopathy
Acute insulin response
Acute insulin response (insulin secretion adjusted)
Acute insulin response (insulin secretion and BMI adjusted)
Acute mountain sickness
Acylcarnitine levels
Adiponectin levels
Adiponectin levels (BMI-adjusted)
Adiposity
Adult asthma
Age at adiposity peak
Airflow obstruction
Airway imaging phenotypes
Airway obstruction (FEV1/FVC<70%) in never smokers
Airway obstruction (FEV1/FVC<lower limit of normal) in never smokers
Airway wall thickness
Aldosterone levels
Androgen levels
Androstenedione levels
Angioedema in response to angiotensin-converting enzyme inhibitor
Angiotensin-converting enzyme activity
Angiotensin-converting enzyme inhibitor intolerance
Ankle injury
Ankle-brachial index
Anterior cruciate ligament rupture
Anthropometric traits
Anthropometric traits (multi-trait analysis)
Aortic coarctation
Aortic root size
Aortic stiffness
Aortic valve stenosis
Apolipoprotein A1 levels
Appendicular lean mass
Area under the curve of insulin levels
Arterial stiffness
Arterial stiffness (pulse-wave velocity)
Arterial stiffness index
Asthma
Atrial fibrillation
Atrial fibrillation (SNPxSNP interaction)
Atrial fibrillation/atrial flutter
Atrioventricular conduction
Basal metabolic rate
Basal metabolic rate variance
Biochemical measures
Biomedical quantitative traits
Bisphosphonate-associated atypical femoral fracture
Blood cell traits (multivariate analysis)
Blood glucose levels
Blood metabolite levels
Blood osmolality (transformed sodium)
Blood pressure
Blood pressure (anthropometric measures interaction)
Blood pressure (parental or offspring effect)
Blood pressure measurement (cold pressor test)
Blood pressure measurement (high sodium and potassium intervention)
Blood pressure measurement (high sodium intervention)
Blood pressure measurement (low sodium intervention)
Blood pressure traits (multi-trait analysis)
Blood pressure variability
Blood protein levels in cardiovascular risk
Blood sugar levels
BMI (adjusted for smoking behaviour)
BMI in non-smokers
BMI x dairy intake interaction (1df interaction test)
BMI-adjusted waist-hip ratio variance
Body fat distribution (arm fat ratio)
Body fat distribution (leg fat ratio)
Body fat distribution (trunk fat ratio)
Body fat mass
Body fat percentage
Body fat percentage variance
Body mass (lean)
Body mass index
Body mass index (adult)
Body mass index (dietary energy interaction)
Body mass index (joint analysis main effects and physical activity interaction)
Body mass index (physical activity interaction)
Body mass index (recreational physical activity interaction)
Body mass index (SNP x SNP interaction)
Body mass index and fat mass
Body mass index and waist-hip ratio (pleiotropy)
Body mass index in physically active individuals
Body mass index in physically inactive individuals
Body mass index variance
Bone fracture in osteoporosis
Bone mineral content
Bone mineral density
Bone mineral density (femoral neck)
Bone mineral density (hip)
Bone mineral density (total hip)
Bone mineral density (Ward's triangle area)
Bone properties (heel)
Bone ultrasound measurement (broadband ultrasound attenuation)
Bone ultrasound measurement (velocity of sound)
Brachial circumference
Brain glucose metabolism (fluorodeoxyglucose uptake)
Brugada syndrome
B-type natriuretic peptide levels
B-type natriuretic peptide to N-terminal pro B-type natriuretic peptide ratio
Caffeine consumption
Caffeine metabolism (plasma 1,3,7-trimethyluric acid level)
Caffeine metabolism (plasma 1,3,7-trimethylxanthine (caffeine) level)
Caffeine metabolism (plasma 1,3-dimethylxanthine (theophylline) level)
Caffeine metabolism (plasma 1,7-dimethylxanthine (paraxanthine) level)
Caffeine metabolism (plasma 1,7-dimethylxanthine (paraxanthine) to 1,3,7-trimethylxanthine (caffeine) ratio)
Caffeine metabolism (plasma 3,7-dimethylxanthine (theobromine) level)
Calcaneal bone ultrasound measurement (speed of sound)
Calcaneus stiffness index
Calcium levels
Calf circumference
Cardiac hypertrophy
Cardiac muscle measurement
Cardiac structure and function
Cardiac troponin-I levels
Cardiac Troponin-T levels
Cardiometabolic and hematological traits
Cardiometabolic traits
Cardiovascular disease
Cardiovascular disease risk factors
Carotid artery central pulse pressure
Carotid artery circumferential wall stress
Carotid artery external diameter
Carotid artery internal diameter
Carotid artery intima media thickness
Carotid artery intima media thickness (sex interaction)
Carotid artery mean blood pressure
Carotid artery stiffness
Carotid artery wall cross sectional area
Cholesterol
Cholesterol and Triglycerides
Cholesterol efflux capacity
Cholesterol efflux capacity (ABCA-1 dependent assay)
Cholesterol efflux capacity (BHK stimulated assay)
Cholesterol efflux capacity (cAMP stimulated assay)
Cholesterol ester levels in large LDL
Cholesterol ester levels in large VLDL
Cholesterol ester levels in medium HDL
Cholesterol ester levels in medium LDL
Cholesterol ester levels in medium VLDL
Cholesterol ester levels in very large HDL
Cholesterol, total
Chronic mountain sickness
circulating leptin levels
circulating leptin levels adjusted for BMI
Circulating odd-numbered chain saturated fatty acid levels (C15:0)
Circulating odd-numbered chain saturated fatty acid levels (C15:0+C17:0)
Circulating odd-numbered chain saturated fatty acid levels (C17:0)
Circulating odd-numbered chain saturated fatty acid levels (C19:0)
Circulating odd-numbered chain saturated fatty acid levels (C23:0)
Circulating vasoactive peptide levels
Coenzyme Q10 levels
Coffee consumption
Comprehensive strength and appendicular lean mass
Corrected insulin response
Corrected insulin response adjusted for insulin sensitivity index
Cortisol levels (plasma)
Cortisol levels (saliva)
Cortisol secretion
C-peptide levels
C-reactive protein
C-reactive protein levels
Creatine kinase levels
Creatinine levels
Cytokine and corticosteroid-stimulated IL-6 production
Cytokine levels
Cytokine-stimulated IL-6 production
Deceleration time of the mitral E-wave
Dehydroepiandrosterone sulphate levels
Deoxygenated hemoglobin levels
DHEAS levels
Diastolic blood pressure
Diastolic blood pressure (dietary potassium intake interaction)
Diastolic blood pressure (long-term average)
Diastolic blood pressure x physical activity (least active quartile vs others) interaction (1df)
Diastolic blood pressure x physical activity (least active quartile vs others) interaction (2df)
Diastolic blood pressure x physical activity (least vs most active quartile) interaction (1df)
Diastolic blood pressure x physical activity (least vs most active quartile) interaction (2df)
Diastolic blood pressure x physical activity (less vs more active half) interaction (1df)
Diastolic blood pressure x physical activity (less vs more active half) interaction (2df)
Diastolic blood pressure x physical activity interaction (1df)
DIastolic blood pressure x physical activity interaction (2df)
Diastolic blood pressure x sodium interaction (1df test)
Diastolic blood pressure x sodium interaction (2df test)
Dietary macronutrient intake
E/A ratio
Echocardiographic traits
Ejection fraction
Electrocardiographic conduction measures
Electrocardiographic traits
Elevated fasting plasma glucose
Endothelial function traits
Endothelial growth factor levels
Endurance athleticism
Energy expenditure
Energy expenditure (24h)
Energy intake
Estradiol levels
Estrone levels
Exercise treadmill test traits
Fasting blood glucose
Fasting blood glucose (BMI interaction)
Fasting blood glucose adjusted for BMI
Fasting blood insulin
Fasting blood insulin (BMI interaction)
Fasting blood insulin adjusted for BMI
Fasting blood proinsulin levels
Fasting glucose change
Fasting glucose change (long-term)
Fasting glucose change (short-term)
Fasting growth hormone levels
Fasting insulin (dietary factor interaction)
Fasting plasma glucose
Fat body mass
Fat intake
Fat mass index
Fat-free mass
Femoral neck bone geometry
Femoral neck bone mineral density
Femoral neck length
Femoral neck section modulus
Femoral neck size
Femoral neck-shaft angle
Ferritin levels
FEV1
Forced expiratory volume in 1 second (occupational environmental exposures interaction)
Forearm bone mineral density
Fracture-related traits
Fractures
Free cholesterol levels
Free thyroxine concentration
Gait rhythm
Gait variability
GIP levels in response to oral glucose tolerance test (120 minutes)
GIP levels in response to oral glucose tolerance test (fasting)
Glomerular filtration rate
Glomerular filtration rate (creatinine)
GLP-1 levels in response to oral glucose tolerance test (120 minutes)
GLP-1 levels in response to oral glucose tolerance test (fasting)
GLP-1-stimulated insulin secretion
Glucagon levels in response to oral glucose tolerance test (120 minutes)
Glucagon levels in response to oral glucose tolerance test (fasting)
Glucose homeostasis traits
Glycated hemoglobin levels
Hand grip strength
HbA2 levels
HDL cholesterol levels
Heart failure
Heart rate
Heart rate increase in response to exercise
Heart rate response to exercise
Heart rate response to recovery post exercise
Heart rate response to recovery post exercise (10 sec)
Heart rate response to recovery post exercise (20 sec)
Heart rate response to recovery post exercise (30 sec)
Heart rate response to recovery post exercise (40 sec)
Heart rate response to recovery post exercise (50 sec)
Heart rate variability traits
Heart rate variability traits (pvRSA/HF)
Heart rate variability traits (RMSSD)
Heart rate variability traits (SDNN)
Heel bone mineral density
Heel bone mineral density (MTAG)
Heel bone mineral density variance
Height
Height adjusted BMI
Height variance
Hematocrit
Hematological and biochemical traits
Hemoglobin
Hemoglobin A1c levels
Hemoglobin concentration
Hemoglobin levels
Hepatocyte growth factor levels
Hepcidin levels
Hepcidin/ferritin ratio
Hepcidin/transferrin saturation ratio
Hexose levels
High altitude adaptation
High bone mineral density
High fasting blood glucose
High light scatter reticulocyte count
High light scatter reticulocyte percentage of red cells
High serum lipase activity
Hip bone size
Hip bone size adjusted for BMI
Hip circumference
Hip circumference adjusted for BMI
Hip circumference variance
Hip geometry
Hip minimal joint space width
Hip shape (DXA scan)
Homeostasis model assessment of beta-cell function
Homeostasis model assessment of beta-cell function (dietary factor interaction)
Homeostasis model assessment of insulin resistance
Homeostasis model assessment of insulin resistance (dietary factor interaction)
Homeostasis model assessment of insulin resistance adjusted for BMI
Homeostasis model assessment of insulin resistance in higher physical activity
Homeostasis model assessment of insulin resistance in less-fat diet
Homeostasis model assessment of insulin resistance in lower physical activity
Homeostasis model assessment of insulin resistance in more-fat diet
Homeostasis model assessment of insulin resistance in non-obese individuals
Homeostasis model assessment of insulin resistance x BMI interaction
Homeostasis model assessment of insulin resistance x physical activity interaction
Homeostasis model assessment of insulin resistance x saturated fatty acids interaction
Hyperglycemia
Hyperglycemia in higher physical activity
Hyperglycemia in less-fat diet
Hyperglycemia in lower physical activity
Hyperglycemia in more-fat diet
Hyperglycemia in non-obese individuals
Hyperglycemia x BMI interaction
Hyperglycemia x physical activity interaction
Hyperglycemia x saturated fatty acids interaction
Hyperinsulinemia
Hyperinsulinemia in higher physical activity
Hyperinsulinemia in less-fat diet
Hyperinsulinemia in lower physical activity
Hyperinsulinemia in more-fat diet
Hyperinsulinemia in non-obese individuals
Hyperinsulinemia x BMI interaction
Hyperinsulinemia x physical activity interaction
Hyperinsulinemia x saturated fatty acids interaction
Hypertension
Hyperthyroidism
Hypothyroidism
Ideal cardiovascular health (clinical and behavioural)
Ideal cardiovascular health (clinical)
Immature fraction of reticulocytes
Incremental insulin
Insulin disposition index
Insulin disposition index (BMI adjusted)
Insulin levels
Insulin levels adjusted for BMI
Insulin levels in response to oral glucose tolerance test (120 minutes)
Insulin levels in response to oral glucose tolerance test (30 minutes)
Insulin levels in response to oral glucose tolerance test (fasting)
Insulin resistance/response
Insulin secretion rate
insulin secretion rate (BMI adjusted)
Insulin sensitivity index
Insulin-like growth factor 1 levels
Insulin-like growth factors
Insulinogenic index
Interleukin-10 levels
Interleukin-6 (red blood cell fatty acid level interaction)
Interleukin-6 levels
Interleukin-6 receptor subunit alpha levels
Intertrochanteric region size
Interventricular septum thickness
Iron levels
Iron status biomarkers
Iron status biomarkers (ferritin levels)
Iron status biomarkers (iron levels)
Iron status biomarkers (total iron binding capacity)
Iron status biomarkers (transferrin levels)
Iron status biomarkers (transferrin saturation)
Isovolumetric relaxation time
Joint mobility (Beighton score)
Ketonuria
Knee pain
knee peak torque response
Lactate dehydrogenase levels
LDL (oxidized)
LDL cholesterol
LDL cholesterol levels
LDL cholesterol to HDL cholesterol ratio
Lean body mass
Lean mass index
Left ventricle systolic dysfunction
Left atrial antero-posterior diameter
Left ventricle diastolic internal dimension
Left ventricle wall thickness
Left ventricular ejection fraction
Left ventricular end-diastolic volume
Left ventricular end-systolic volume
Left ventricular fractional shortening
Left ventricular internal dimension in diastole
Left ventricular internal dimension in systole
Left ventricular mass
Left ventricular mass index
Left ventricular mass to end-diastolic volume ratio
Left ventricular QRS voltage
Left ventricular stroke volume
Lipid metabolism phenotypes
Lipid or lipoprotein levels
Liver iron content
Low bone mineral density (hip)
Low bone mineral density (spine)
Low density lipoprotein triglyceride levels
Lower body strength
Lumbar spine bone mineral density
Lung function
Lung function (FEV1)
Lung function (FEV1) variance
Lung function (FEV1/FVC)
Lung function (FEV1/FVC) variance
Lung function (forced expiratory flow during mid-portion (25% and 75%) of forced vital capacity)
Lung function (forced expiratory volume in 1 second)
Lung function (forced vital capacity)
Lung function (forced vital capacity) variance
Lung function (FVC)
Lung function (low FEV1 vs high FEV1)
Lung function (maximal voluntary ventilation)
Lung function in never smokers (high FEV1 vs average FEV1)
Lung function in never smokers (low FEV1 vs average FEV1)
Lung function in never smokers (low FEV1 vs high FEV1)
Maximal oxygen uptake response
Mean arterial pressure
Mean arterial pressure (dietary potassium intake interaction)
Mean arterial pressure (long-term average)
Mean arterial pressure x sodium interaction (1df test)
Mean arterial pressure x sodium interaction (2df test)
Mean corpuscular hemoglobin
Mean corpuscular hemoglobin concentration
Mean corpuscular volume
Mean diameter of HDL particles
Mean diameter of LDL particles
Mean diameter of VLDL particles
Mean forced vital capacity from 2 exams
Metabolic syndrome
Metabolic traits
Metabolite levels
Mitochondrial DNA copy number
Mitochondrial DNA levels
Moderate to vigorous physical activity levels
Modified Stumvoll Insulin Sensitivity Index
Modified Stumvoll Insulin Sensitivity Index (BMI interaction)
Modified Stumvoll Insulin Sensitivity Index (model adjusted for BMI)
Narrowest width of the femoral neck
Natriuretic peptide levels
Normal body mass index vs. thin
N-terminal pro B-type natriuretic peptide levels
Obesity
Osteoporosis
Osteoprotegerin (red blood cell fatty acid level interaction)
Osteoprotegerin levels
Other erythrocyte phenotypes
Overweight status
Oxygen saturation of hemoglobin levels
Oxygenated hemoglobin levels
P wave duration
P wave terminal force
Pain
Palmitic acid (16:0) levels
Palmitoleic acid (16:1n-7) levels
Peak expiratory flow
Peak height velocity
Peak insulin response
Peak insulin response (BMI and insulin secretion adjusted)
Peak insulin response (insulin secretion adjusted)
Peak velocity of excursion of lateral mitral annulus in early diastolic phase
Peak velocity of the mitral A-wave
Peak velocity of the mitral E-wave
Peak weight velocity
Percentage gas trapping
Pericardial adipose tissue adjusted for height and weight
Pericardial fat
Phospholipid levels
Phospholipid levels (plasma)
Phospholipid levels in chylomicrons and largest VLDL
Phospholipid levels in IDL
Phospholipid levels in large HDL
Phospholipid levels in large LDL
Phospholipid levels in large VLDL
Phospholipid levels in medium HDL
Phospholipid levels in medium LDL
Phospholipid levels in medium VLDL
Phospholipid levels in small VLDL
Phospholipid levels in very large HDL
Phospholipid levels in very large VLDL
Phospholipid levels in very small VLDL
Physical activity (moderate intensity activity duration)
Physical activity (overall physical activity time)
Physical activity (walking duration)
Plantar fascial disorders
Plasma lactate levels
Plasma renin activity levels
Posterior wall thickness
Potassium levels
PR interval
PR segment
Pre bronchodilator FEV1
Pre bronchodilator FEV1/FVC ratio
Pre bronchodilator FEV1/FVC ratio in never-smokers
Proinsulin levels
Proinsulin levels (early-phase conversion)
Proinsulin levels (late-phase conversion)
Proteinuria
Puberty onset
Pulmonary function
Pulse pressure
Pulse pressure (dietary potassium intake interaction)
Pulse pressure (long-term average)
Pulse pressure x sodium interaction (1df test)
Pulse pressure x sodium interaction (2df test)
Pulse rate
QRS complex (12-leadsum)
QRS complex (Cornell)
QRS complex (Sokolow-Lyon)
QRS duration
QT interval
Rate of change of FEV1 (time interaction)
Ratio of the area under the curve for insulin and the area under the curve for glucose
Ratio of the peak velocity of the excursion of the lateral mitral annulus in the early diastolic phase and the peak velocity of the mitral E-wave
Ratio of the peak velocity of the mitral E-Wave divided by the peak velocity of the mitral A-wave.
Red blood cell count
Red blood cell traits
Red cell distribution width
Relative wall thickness
Renal system biomarkers
Resistin levels
Response to exercise (triglyceride level interaction)
Resting heart rate
Resting metabolic rate
Reticulocyte count
Reticulocyte fraction of red cells
RR interval (heart rate)
Serum 25-Hydroxyvitamin D levels
Serum alkaline phosphatase levels
Serum creatinine levels
Serum erythropoietin levels
Serum lipase activity
Serum sclerostin levels
Serum VEGFR2 concentration
Serum vitamin D-binding protein levels
Sex hormone levels
Sex hormone-binding globulin levels
Sitting height ratio
Sodium levels
Spine bone size
Subcutaneous adipose tissue
Subcutaneous adipose tissue adjusted for BMI
Subcutaneous adipose tissue attenuation (Hounsfield unit scale)
Systolic blood pressure
Systolic blood pressure (dietary potassium intake interaction)
Systolic blood pressure (long-term average)
Systolic blood pressure x physical activity (least active quartile vs others) interaction (1df)
Systolic blood pressure x physical activity (least active quartile vs others) interaction (2df)
Systolic blood pressure x physical activity (least vs most active quartile) interaction (1df)
Systolic blood pressure x physical activity (least vs most active quartile) interaction (2df)
Systolic blood pressure x physical activity (less vs more active half) interaction (1df)
Systolic blood pressure x physical activity (less vs more active half) interaction (2df)
Systolic blood pressure x physical activity interaction (1df)
Systolic blood pressure x physical activity interaction (2df)
Systolic blood pressure x sodium interaction (1df test)
Systolic blood pressure x sodium interaction (2df test)
T wave morphology restitution during exercise
T wave morphology restitution during exercise (MTAG)
T wave morphology restitution during recovery from exercise
T wave morphology restitution during recovery from exercise (MTAG)
Tandem gait
Tendinopathy
Testosterone levels
Thoracic-to-hip circumference ratio
Thyroid function
Thyroid hormone levels
Thyroid stimulating hormone levels
Thyroxine levels
Total adipose tissue
Total adipose tissue adjusted for BMI
Total body bone mineral density
Total body bone mineral density (age 0-15)
Total body bone mineral density (age 15-30)
Total body bone mineral density (age 30-45)
Total body bone mineral density (age 45-60)
Total body bone mineral density (age over 60)
Total body bone mineral density (MTAG)
Total triglycerides levels
Trans-epidermal water loss
Triglyceride levels
Triglyceride levels (parental genotype effect)
Triglyceride levels in chylomicrons and largest VLDL
Triglyceride levels in IDL
Triglyceride levels in large VLDL
Triglyceride levels in medium VLDL
Triglyceride levels in small HDL
Triglyceride levels in small VLDL
Triglyceride levels in very large HDL
Triglyceride levels in very large VLDL
Triglyceride levels in very small VLDL
Triglyceride to HDL cholesterol ratio
Triglycerides
Triglycerides x physical activity interaction (1df test)
Triglycerides x physical activity interaction (2df test)
Triglycerides-Blood Pressure (TG-BP)
Triiodothyronine levels
Trochanter size
Trunk fat mass
Trunk fat mass adjusted for trunk lean mass
Two-hour glucose
Two-hour glucose challenge
Two-hour insulin response
Varicose veins
vascular endothelial growth factor D levels
Vascular endothelial growth factor levels
Vaspin levels
Vigorous physical activity
Visceral adipose tissue
Waist circumference
Waist Circumference - Triglycerides (WC-TG)
Waist circumference adjusted for BMI (joint analysis main effects and physical activity interaction)
Waist circumference adjusted for BMI (physical activity interaction)
Waist circumference adjusted for BMI in active individuals
Waist circumference adjusted for BMI in inactive individuals
Waist circumference adjusted for body mass index
Waist circumference variance
Waist-hip ratio
Waist-hip ratio variance
Waist-to-hip circumference ratio (dietary energy interaction)
Waist-to-hip circumference ratio (recreational physical activity interaction)
Waist-to-hip ratio adjusted for BMI
Waist-to-hip ratio adjusted for BMI (additive genetic model)
Waist-to-hip ratio adjusted for BMI (joint analysis for main effect and physical activity interaction)
Waist-to-hip ratio adjusted for BMI (physical activity interaction)
Waist-to-hip ratio adjusted for BMI (recessive genetic model)
Waist-to-hip ratio adjusted for BMI in active individuals
Waist-to-hip ratio adjusted for BMI in inactive individuals
Waist-to-hip ratio adjusted for body mass index
Weight
World class endurance athleticism
