# Supplementary material for: Genetic differentiation in East African ethnicities and its relationship with endurance running success
Source: PLoS One. 2022 May 19;17(5):e0265625. doi: 10.1371/journal.pone.0265625 (PMC9119534; doi:10.1371/journal.pone.0265625)
Supplement: S4 Dataset — (XLSX) [file pone.0265625.s007.xlsx]

## Sheet: Plan1
Kalenjin
Category	GeneSet	N_genes	N_overlap	p	adjP	genes	link
GO_bp	GO_NEUROGENESIS	1401	30	9.49066e-10	4.21006e-06	NAV1:TRPC6:CNTN1:ERBB3:CUX2:HMGB1:FRY:NRXN3:MEF2A:ZFHX3:CACNA1A:ARHGEF1:CTNNA2:SATB2:SERPINE2:JAG1:JAG1:RUNX1:S100B:SEMA5B:BCHE:EPHA5:TENM2:BLOC1S5:PTK7:GLI3:RP1L1:STMN4:HOOK3:EYA1:PTPRD	http://www,broadinstitute,org/gsea/msigdb/cards/GO_NEUROGENESIS
GO_bp	GO_NEURON_DIFFERENTIATION	874	21	5.65121e-08	0.000125344	TRPC6:CNTN1:HMGB1:FRY:NRXN3:MEF2A:CACNA1A:CTNNA2:SATB2:JAG1:JAG1:RUNX1:S100B:SEMA5B:EPHA5:TENM2:BLOC1S5:GLI3:RP1L1:STMN4:EYA1:PTPRD	http://www,broadinstitute,org/gsea/msigdb/cards/GO_NEURON_DIFFERENTIATION
GO_bp	GO_DRUG_METABOLIC_PROCESS	39	6	1.0475e-07	0.000152835	UGT1A8:UGT1A10:UGT1A9:UGT1A7:UGT1A6:BCHE	http://www,broadinstitute,org/gsea/msigdb/cards/GO_DRUG_METABOLIC_PROCESS
GO_bp	GO_CELLULAR_GLUCURONIDATION	22	5	1.60111e-07	0.000152835	UGT1A8:UGT1A10:UGT1A9:UGT1A7:UGT1A6	http://www,broadinstitute,org/gsea/msigdb/cards/GO_CELLULAR_GLUCURONIDATION
GO_bp	GO_SYNAPSE_ORGANIZATION	144	9	1.97059e-07	0.000152835	NFIA:COL4A1:GPHN:NRXN3:CACNA1A:PCDHB10:PCDHB11:PCLO:PTPRD	http://www,broadinstitute,org/gsea/msigdb/cards/GO_SYNAPSE_ORGANIZATION
GO_bp	GO_REGULATION_OF_CELL_DIFFERENTIATION	1488	27	2.0672e-07	0.000152835	NELL1:TRPC6:CNTN1:RNF41:CUX2:FGF9:HMGB1:AKAP13:MEF2A:ZFHX3:ZBTB7A:CACNA1A:RPS19:ARHGEF1:CTNNA2:SERPINE2:JAG1:JAG1:RUNX1:S100B:SEMA5B:MEGF10:BLOC1S5:PTK7:GLI3:HOOK3:EYA1:PTPRD	http://www,broadinstitute,org/gsea/msigdb/cards/GO_REGULATION_OF_CELL_DIFFERENTIATION
GO_bp	GO_MONOSACCHARIDE_METABOLIC_PROCESS	202	10	3.60525e-07	0.00022847	GSTO1:GSTO2:OTOGL:GALK2:CACNA1A:UGT1A8:UGT1A10:UGT1A9:UGT1A7:UGT1A6	http://www,broadinstitute,org/gsea/msigdb/cards/GO_MONOSACCHARIDE_METABOLIC_PROCESS
GO_bp	GO_URONIC_ACID_METABOLIC_PROCESS	27	5	4.79274e-07	0.000265758	UGT1A8:UGT1A10:UGT1A9:UGT1A7:UGT1A6	http://www,broadinstitute,org/gsea/msigdb/cards/GO_URONIC_ACID_METABOLIC_PROCESS
GO_bp	GO_FLAVONOID_METABOLIC_PROCESS	28	5	5.8069e-07	0.000281618	UGT1A8:UGT1A10:UGT1A9:UGT1A7:UGT1A6	http://www,broadinstitute,org/gsea/msigdb/cards/GO_FLAVONOID_METABOLIC_PROCESS
GO_bp	GO_CELL_CELL_ADHESION	604	16	6.51136e-07	0.000281618	CTNNA3:P2RX7:HMGB1:NRXN3:MEGF11:CDH13:CTNNA2:CD8A:MEGF10:PCDHB7:PCDHB8:PCDHB10:PCDHB11:TENM2:GLI3:PTPRD	http://www,broadinstitute,org/gsea/msigdb/cards/GO_CELL_CELL_ADHESION
GO_bp	GO_NEGATIVE_REGULATION_OF_FATTY_ACID_METABOLIC_PROCESS	29	5	6.98331e-07	0.000281618	UGT1A8:UGT1A10:UGT1A9:UGT1A7:UGT1A6	http://www,broadinstitute,org/gsea/msigdb/cards/GO_NEGATIVE_REGULATION_OF_FATTY_ACID_METABOLIC_PROCESS
GO_bp	GO_BIOLOGICAL_ADHESION	1027	21	7.93973e-07	0.000293505	CTNNA3:CNTN1:P2RX7:HMGB1:NRXN3:MEGF11:CDH13:LAMA1:CTNNA2:CD8A:LPP:MEGF10:PCDHB7:PCDHB8:PCDHB10:PCDHB11:TENM2:PTK7:GLI3:DLC1:PTPRD	http://www,broadinstitute,org/gsea/msigdb/cards/GO_BIOLOGICAL_ADHESION
GO_bp	GO_CELL_PROJECTION_ORGANIZATION	902	19	1.77481e-06	0.000605619	CNTN1:P2RX7:HMGB1:FRY:NRXN3:MEF2A:CDH13:CACNA1A:CTNNA2:IFT52:S100B:SEMA5B:EPHA5:TENM2:BLOC1S5:SNX10:GLI3:RP1L1:STMN4	http://www,broadinstitute,org/gsea/msigdb/cards/GO_CELL_PROJECTION_ORGANIZATION
GO_bp	GO_RESPONSE_TO_XENOBIOTIC_STIMULUS	105	7	3.00741e-06	0.000902289	GSTO1:GSTO2:UGT1A8:UGT1A10:UGT1A9:UGT1A7:UGT1A6	http://www,broadinstitute,org/gsea/msigdb/cards/GO_RESPONSE_TO_XENOBIOTIC_STIMULUS
GO_bp	GO_SYNAPSE_ASSEMBLY	68	6	3.05102e-06	0.000902289	NRXN3:CACNA1A:PCDHB10:PCDHB11:PCLO:PTPRD	http://www,broadinstitute,org/gsea/msigdb/cards/GO_SYNAPSE_ASSEMBLY
GO_bp	GO_NEURON_DEVELOPMENT	687	16	3.42291e-06	0.000949001	CNTN1:HMGB1:FRY:NRXN3:MEF2A:CACNA1A:CTNNA2:RUNX1:S100B:SEMA5B:EPHA5:TENM2:BLOC1S5:GLI3:RP1L1:STMN4	http://www,broadinstitute,org/gsea/msigdb/cards/GO_NEURON_DEVELOPMENT
GO_bp	GO_CELL_DEVELOPMENT	1425	24	3.74267e-06	0.000976616	SMYD3:FLI1:CNTN1:HMGB1:FRY:NRXN3:MEF2A:CACNA1A:DMRTC2:CTNNA2:SATB2:JAG1:JAG1:FAM83D:RUNX1:S100B:SEMA5B:EPHA5:MEGF10:TENM2:BLOC1S5:L3MBTL3:GLI3:RP1L1:STMN4	http://www,broadinstitute,org/gsea/msigdb/cards/GO_CELL_DEVELOPMENT
GO_bp	GO_NEURON_PROJECTION_DEVELOPMENT	545	14	4.72042e-06	0.00116332	CNTN1:HMGB1:FRY:NRXN3:MEF2A:CACNA1A:CTNNA2:S100B:SEMA5B:EPHA5:TENM2:BLOC1S5:GLI3:STMN4	http://www,broadinstitute,org/gsea/msigdb/cards/GO_NEURON_PROJECTION_DEVELOPMENT
GO_bp	GO_REGULATION_OF_MULTICELLULAR_ORGANISMAL_DEVELOPMENT	1667	26	5.69618e-06	0.00132991	NELL1:TRPC6:CNTN1:RNF41:CUX2:P2RX7:FGF9:HMGB1:COL4A2:NRXN3:ZFHX3:LAMA1:ZBTB7A:CACNA1A:ARHGEF1:SERPINE2:JAG1:JAG1:RUNX1:S100B:SEMA5B:MEGF10:PTK7:GLI3:HOOK3:EYA1:PTPRD	http://www,broadinstitute,org/gsea/msigdb/cards/GO_REGULATION_OF_MULTICELLULAR_ORGANISMAL_DEVELOPMENT
GO_bp	GO_RETINOIC_ACID_METABOLIC_PROCESS	21	4	6.34807e-06	0.001408	UGT1A8:UGT1A9:UGT1A7:ADH7	http://www,broadinstitute,org/gsea/msigdb/cards/GO_RETINOIC_ACID_METABOLIC_PROCESS
GO_bp	GO_ORGANELLE_LOCALIZATION	414	12	6.89414e-06	0.0014563	P2RX7:SYT16:SYNE2:MEF2A:CACNA1A:CENPA:FAM83D:BLOC1S5:PCLO:PEX1:HOOK3:EYA1	http://www,broadinstitute,org/gsea/msigdb/cards/GO_ORGANELLE_LOCALIZATION
GO_bp	GO_REGULATION_OF_FATTY_ACID_METABOLIC_PROCESS	87	6	1.28341e-05	0.00258782	PDPR:UGT1A8:UGT1A10:UGT1A9:UGT1A7:UGT1A6	http://www,broadinstitute,org/gsea/msigdb/cards/GO_REGULATION_OF_FATTY_ACID_METABOLIC_PROCESS
GO_bp	GO_NEGATIVE_REGULATION_OF_CARBOHYDRATE_METABOLIC_PROCESS	53	5	1.50536e-05	0.00290338	UGT1A8:UGT1A10:UGT1A9:UGT1A7:UGT1A6	http://www,broadinstitute,org/gsea/msigdb/cards/GO_NEGATIVE_REGULATION_OF_CARBOHYDRATE_METABOLIC_PROCESS
GO_bp	GO_REGULATION_OF_NEURON_DIFFERENTIATION	553	13	2.62298e-05	0.00484813	TRPC6:CNTN1:CUX2:ZFHX3:CACNA1A:ARHGEF1:SERPINE2:JAG1:JAG1:SEMA5B:PTK7:GLI3:EYA1:PTPRD	http://www,broadinstitute,org/gsea/msigdb/cards/GO_REGULATION_OF_NEURON_DIFFERENTIATION
GO_bp	GO_TISSUE_DEVELOPMENT	1508	23	2.90873e-05	0.00516125	MGMT:ERBB3:FGF9:COL4A1:COL4A2:MEGF11:AKAP13:MEF2A:SATB2:SERPINE2:JAG1:JAG1:FAM83D:IFT52:RUNX1:SEMA5B:MEGF10:KLHL3:PTK7:AGR2:GLI3:DLC1:EYA1:MSC	http://www,broadinstitute,org/gsea/msigdb/cards/GO_TISSUE_DEVELOPMENT
GO_bp	GO_REGULATION_OF_CELL_DEVELOPMENT	834	16	3.70171e-05	0.00631569	TRPC6:CNTN1:CUX2:AKAP13:ZFHX3:CACNA1A:RPS19:ARHGEF1:SERPINE2:JAG1:JAG1:SEMA5B:PTK7:GLI3:HOOK3:EYA1:PTPRD	http://www,broadinstitute,org/gsea/msigdb/cards/GO_REGULATION_OF_CELL_DEVELOPMENT
GO_bp	GO_CARBOHYDRATE_METABOLIC_PROCESS	660	14	3.94145e-05	0.00636184	TNKS2:GSTO1:GSTO2:OTOGL:GALK2:ST3GAL2:CACNA1A:GALNT14:MGAT5:UGT1A8:UGT1A10:UGT1A9:UGT1A7:UGT1A6	http://www,broadinstitute,org/gsea/msigdb/cards/GO_CARBOHYDRATE_METABOLIC_PROCESS
GO_bp	GO_REGULATION_OF_NERVOUS_SYSTEM_DEVELOPMENT	749	15	4.01559e-05	0.00636184	TRPC6:CNTN1:CUX2:NRXN3:ZFHX3:CACNA1A:ARHGEF1:SERPINE2:JAG1:JAG1:SEMA5B:PTK7:GLI3:HOOK3:EYA1:PTPRD	http://www,broadinstitute,org/gsea/msigdb/cards/GO_REGULATION_OF_NERVOUS_SYSTEM_DEVELOPMENT
GO_bp	GO_POSITIVE_REGULATION_OF_DEVELOPMENTAL_PROCESS	1138	19	4.56194e-05	0.0069782	NELL1:TRPC6:CNTN1:CUX2:P2RX7:FGF9:HMGB1:NRXN3:MEF2A:ZFHX3:CTNNA2:SERPINE2:JAG1:JAG1:RUNX1:BLOC1S5:PTK7:AGR2:GLI3:PTPRD	http://www,broadinstitute,org/gsea/msigdb/cards/GO_POSITIVE_REGULATION_OF_DEVELOPMENTAL_PROCESS
GO_bp	GO_REGULATION_OF_TRANSCRIPTION_FROM_RNA_POLYMERASE_II_PROMOTER	1780	25	4.9566e-05	0.00732916	NFIA:GREM2:SMYD3:HTRA1:FLI1:STAT2:CUX2:FGF9:CDK8:HMGB1:MEF2A:ZFHX3:WWOX:CDH13:PIAS4:ZBTB7A:SATB2:JAG1:JAG1:RUNX1:TENM2:SOD2:GLI3:ST18:EYA1:MSC	http://www,broadinstitute,org/gsea/msigdb/cards/GO_REGULATION_OF_TRANSCRIPTION_FROM_RNA_POLYMERASE_II_PROMOTER
GO_bp	GO_ANATOMICAL_STRUCTURE_FORMATION_INVOLVED_IN_MORPHOGENESIS	957	17	5.47817e-05	0.00771035	HTRA1:FGF9:COL4A1:COL4A2:NRXN3:MEGF11:MEF2A:CDH13:CACNA1A:JAG1:JAG1:IFT52:PTK7:SNX10:GLI3:RP1L1:DLC1:EYA1	http://www,broadinstitute,org/gsea/msigdb/cards/GO_ANATOMICAL_STRUCTURE_FORMATION_INVOLVED_IN_MORPHOGENESIS
GO_bp	GO_REGULATION_OF_CELLULAR_COMPONENT_MOVEMENT	771	15	5.56202e-05	0.00771035	CTNNA3:AMOTL1:ERBB3:RNF41:HMGB1:SYNE2:CDH13:LAMA1:RPS19:SERPINE2:JAG1:JAG1:PTPRG:SEMA5B:DLC1:DOCK5	http://www,broadinstitute,org/gsea/msigdb/cards/GO_REGULATION_OF_CELLULAR_COMPONENT_MOVEMENT
GO_bp	GO_PRESYNAPTIC_PROCESS_INVOLVED_IN_SYNAPTIC_TRANSMISSION	115	6	6.24252e-05	0.00839146	P2RX7:SYT16:NRXN3:CACNA1A:SYN3:PCLO	http://www,broadinstitute,org/gsea/msigdb/cards/GO_PRESYNAPTIC_PROCESS_INVOLVED_IN_SYNAPTIC_TRANSMISSION
GO_bp	GO_POSITIVE_REGULATION_OF_CALCIUM_MEDIATED_SIGNALING	38	4	7.2416e-05	0.00913723	GSTO1:ERBB3:CDH13:CD8A	http://www,broadinstitute,org/gsea/msigdb/cards/GO_POSITIVE_REGULATION_OF_CALCIUM_MEDIATED_SIGNALING
GO_bp	GO_SIGNAL_RELEASE	172	7	7.41525e-05	0.00913723	P2RX7:SYT16:NRXN3:CACNA1A:RAB11FIP5:SYN3:PCLO	http://www,broadinstitute,org/gsea/msigdb/cards/GO_SIGNAL_RELEASE
GO_bp	GO_REGULATION_OF_CARBOHYDRATE_METABOLIC_PROCESS	172	7	7.41525e-05	0.00913723	P2RX7:HMGB1:UGT1A8:UGT1A10:UGT1A9:UGT1A7:UGT1A6	http://www,broadinstitute,org/gsea/msigdb/cards/GO_REGULATION_OF_CARBOHYDRATE_METABOLIC_PROCESS
GO_bp	GO_NEGATIVE_REGULATION_OF_CELL_COMMUNICATION	1189	19	8.13203e-05	0.00974965	GREM2:GSTO1:HTRA1:ERBB3:P2RX7:FGF9:WWOX:PIAS4:VSNL1:SLC35F6:RAB11FIP5:SERPINE2:BCHE:ADH7:SOD2:GLI3:DLC1:EYA1:WNK2	http://www,broadinstitute,org/gsea/msigdb/cards/GO_NEGATIVE_REGULATION_OF_CELL_COMMUNICATION
GO_bp	GO_RENAL_TUBULE_DEVELOPMENT	78	5	9.83555e-05	0.0114817	COL4A1:JAG1:JAG1:KLHL3:GLI3:EYA1	http://www,broadinstitute,org/gsea/msigdb/cards/GO_RENAL_TUBULE_DEVELOPMENT
GO_bp	GO_POSITIVE_REGULATION_OF_CELL_DIFFERENTIATION	820	15	0.00011	0.0121541	NELL1:TRPC6:CNTN1:CUX2:HMGB1:MEF2A:ZFHX3:CTNNA2:SERPINE2:JAG1:JAG1:RUNX1:BLOC1S5:PTK7:GLI3:PTPRD	http://www,broadinstitute,org/gsea/msigdb/cards/GO_POSITIVE_REGULATION_OF_CELL_DIFFERENTIATION
GO_bp	GO_NEGATIVE_REGULATION_OF_LIPID_METABOLIC_PROCESS	80	5	0.000110945	0.0121541	UGT1A8:UGT1A10:UGT1A9:UGT1A7:UGT1A6	http://www,broadinstitute,org/gsea/msigdb/cards/GO_NEGATIVE_REGULATION_OF_LIPID_METABOLIC_PROCESS
GO_bp	GO_TUBE_DEVELOPMENT	552	12	0.000112335	0.0121541	FGF9:HMGB1:COL4A1:SERPINE2:JAG1:JAG1:IFT52:KLHL3:PTK7:AGR2:GLI3:DLC1:EYA1	http://www,broadinstitute,org/gsea/msigdb/cards/GO_TUBE_DEVELOPMENT
GO_bp	GO_ORGAN_MORPHOGENESIS	840	15	0.000142993	0.0151028	HTRA1:FLI1:P2RX7:FGF9:MEGF11:WWOX:CTNNA2:SATB2:JAG1:JAG1:IFT52:KLHL3:PTK7:GLI3:DLC1:EYA1	http://www,broadinstitute,org/gsea/msigdb/cards/GO_ORGAN_MORPHOGENESIS
GO_bp	GO_SECRETION_BY_CELL	484	11	0.0001477	0.0152372	P2RX7:HMGB1:EXOC5:SYT16:NRXN3:CACNA1A:RAB11FIP5:SERPINE2:SYN3:PCLO:SLC1A1	http://www,broadinstitute,org/gsea/msigdb/cards/GO_SECRETION_BY_CELL
GO_bp	GO_HINDBRAIN_DEVELOPMENT	137	6	0.00016391	0.0165251	CNTN1:MYO16:CACNA1A:CTNNA2:SERPINE2:DLC1	http://www,broadinstitute,org/gsea/msigdb/cards/GO_HINDBRAIN_DEVELOPMENT
GO_bp	GO_RESPIRATORY_SYSTEM_DEVELOPMENT	197	7	0.000172275	0.0167871	FGF9:HMGB1:PTK7:AGR2:GLI3:EYA1:MSC	http://www,broadinstitute,org/gsea/msigdb/cards/GO_RESPIRATORY_SYSTEM_DEVELOPMENT
GO_bp	GO_ESTABLISHMENT_OF_CELL_POLARITY	88	5	0.000174078	0.0167871	AMOTL1:CENPA:FRMD4B:PTK7:EYA1	http://www,broadinstitute,org/gsea/msigdb/cards/GO_ESTABLISHMENT_OF_CELL_POLARITY
GO_bp	GO_ESTABLISHMENT_OR_MAINTENANCE_OF_CELL_POLARITY	141	6	0.000191682	0.0180235	AMOTL1:SYNE2:CENPA:FRMD4B:PTK7:EYA1	http://www,broadinstitute,org/gsea/msigdb/cards/GO_ESTABLISHMENT_OR_MAINTENANCE_OF_CELL_POLARITY
GO_bp	GO_SECRETION	586	12	0.000195024	0.0180235	P2RX7:HMGB1:EXOC5:SYT16:NRXN3:CACNA1A:RAB11FIP5:SERPINE2:SYN3:AGR2:PCLO:SLC1A1	http://www,broadinstitute,org/gsea/msigdb/cards/GO_SECRETION
GO_bp	GO_CELL_CELL_ADHESION_VIA_PLASMA_MEMBRANE_ADHESION_MOLECULES	202	7	0.000200877	0.0181855	CDH13:PCDHB7:PCDHB8:PCDHB10:PCDHB11:TENM2:PTPRD	http://www,broadinstitute,org/gsea/msigdb/cards/GO_CELL_CELL_ADHESION_VIA_PLASMA_MEMBRANE_ADHESION_MOLECULES
GO_bp	GO_CENTRAL_NERVOUS_SYSTEM_DEVELOPMENT	869	15	0.000206009	0.0182772	NAV2:CNTN1:FGF9:MYO16:COL4A1:ZFHX3:CACNA1A:CTNNA2:SATB2:SERPINE2:S100B:EPHA5:GLI3:DLC1:HOOK3	http://www,broadinstitute,org/gsea/msigdb/cards/GO_CENTRAL_NERVOUS_SYSTEM_DEVELOPMENT
GO_bp	GO_SYNAPTIC_SIGNALING	423	10	0.000215707	0.0187623	P2RX7:SYT16:NRXN3:CACNA1A:SYN3:PCDHB10:PCDHB11:PCLO:SLC1A1:PTPRD	http://www,broadinstitute,org/gsea/msigdb/cards/GO_SYNAPTIC_SIGNALING
GO_bp	GO_POSITIVE_REGULATION_OF_GENE_EXPRESSION	1728	23	0.00022076	0.0188325	NFIA:SMYD3:FLI1:CNTN1:RNF41:CUX2:P2RX7:FGF9:CDK8:HMGB1:MEF2A:ZFHX3:WWOX:CDH13:SATB2:JAG1:JAG1:RUNX1:RBMS3:EPHA5:AGR2:GLI3:EYA1:PHF2	http://www,broadinstitute,org/gsea/msigdb/cards/GO_POSITIVE_REGULATION_OF_GENE_EXPRESSION
GO_bp	GO_NEGATIVE_REGULATION_OF_MULTICELLULAR_ORGANISMAL_PROCESS	979	16	0.00023406	0.0195904	TRPC6:P2RX7:HMGB1:COL4A2:RPS19:ARHGEF1:RAB11FIP5:SERPINE2:JAG1:JAG1:RUNX1:S100B:PTPRG:SEMA5B:GLI3:DOCK5:HOOK3	http://www,broadinstitute,org/gsea/msigdb/cards/GO_NEGATIVE_REGULATION_OF_MULTICELLULAR_ORGANISMAL_PROCESS
GO_bp	GO_CIRCULATORY_SYSTEM_DEVELOPMENT	787	14	0.000247709	0.0203488	ERBB3:FGF9:COL4A1:COL4A2:NRXN3:AKAP13:MEF2A:CDH13:JAG1:JAG1:IFT52:PTK7:GLI3:DLC1:EYA1	http://www,broadinstitute,org/gsea/msigdb/cards/GO_CIRCULATORY_SYSTEM_DEVELOPMENT
GO_bp	GO_HEAD_DEVELOPMENT	706	13	0.000297028	0.0236631	CNTN1:FGF9:MYO16:COL4A1:ZFHX3:CACNA1A:CTNNA2:SATB2:SERPINE2:EPHA5:GLI3:DLC1:HOOK3	http://www,broadinstitute,org/gsea/msigdb/cards/GO_HEAD_DEVELOPMENT
GO_bp	GO_CELLULAR_COMPONENT_MORPHOGENESIS	900	15	0.000298722	0.0236631	P2RX7:FRY:NRXN3:MEF2A:CACNA1A:CTNNA2:FAM83D:IFT52:S100B:SEMA5B:EPHA5:TENM2:SNX10:GLI3:RP1L1	http://www,broadinstitute,org/gsea/msigdb/cards/GO_CELLULAR_COMPONENT_MORPHOGENESIS
GO_bp	GO_NEUROTRANSMITTER_TRANSPORT	154	6	0.000308396	0.0240008	P2RX7:SYT16:NRXN3:CACNA1A:SYN3:PCLO	http://www,broadinstitute,org/gsea/msigdb/cards/GO_NEUROTRANSMITTER_TRANSPORT
GO_bp	GO_LOCOMOTION	1111	17	0.000320896	0.024543	ARPC5:NAV1:AMOTL1:HMGB1:SLC7A8:SYNE2:NRXN3:CDH13:RPS19:CTNNA2:SATB2:FAM83D:SEMA5B:EPHA5:TENM2:PTK7:GLI3	http://www,broadinstitute,org/gsea/msigdb/cards/GO_LOCOMOTION
GO_bp	GO_SYSTEM_PROCESS	1777	23	0.000328003	0.0246614	NAV2:OR4D5:OR6T1:FLI1:OTOGL:CUX2:P2RX7:NRXN3:AKAP13:CACNA1A:CTNNA2:SERPINE2:UGT1A7:S100B:SEMA5B:BCHE:UTS2B:KLHL3:SOD2:RP1L1:DOCK5:EYA1:PRKACG	http://www,broadinstitute,org/gsea/msigdb/cards/GO_SYSTEM_PROCESS
GO_bp	GO_CELL_MORPHOGENESIS_INVOLVED_IN_NEURON_DIFFERENTIATION	368	9	0.000348013	0.0257297	NRXN3:MEF2A:CACNA1A:CTNNA2:S100B:SEMA5B:EPHA5:TENM2:GLI3	http://www,broadinstitute,org/gsea/msigdb/cards/GO_CELL_MORPHOGENESIS_INVOLVED_IN_NEURON_DIFFERENTIATION
GO_bp	GO_CELL_PART_MORPHOGENESIS	633	12	0.000391091	0.0279568	NRXN3:MEF2A:CACNA1A:CTNNA2:IFT52:S100B:SEMA5B:EPHA5:TENM2:SNX10:GLI3:RP1L1	http://www,broadinstitute,org/gsea/msigdb/cards/GO_CELL_PART_MORPHOGENESIS
GO_bp	GO_SYNAPTIC_VESICLE_LOCALIZATION	105	5	0.00039594	0.0279568	P2RX7:SYT16:CACNA1A:BLOC1S5:PCLO	http://www,broadinstitute,org/gsea/msigdb/cards/GO_SYNAPTIC_VESICLE_LOCALIZATION
GO_bp	GO_SINGLE_ORGANISM_CELL_ADHESION	457	10	0.000397041	0.0279568	CTNNA3:P2RX7:HMGB1:NRXN3:MEGF11:CTNNA2:CD8A:MEGF10:TENM2:GLI3	http://www,broadinstitute,org/gsea/msigdb/cards/GO_SINGLE_ORGANISM_CELL_ADHESION
GO_bp	GO_NEGATIVE_REGULATION_OF_RESPONSE_TO_STIMULUS	1357	19	0.00043104	0.0294575	GREM2:GSTO1:HTRA1:ERBB3:P2RX7:FGF9:WWOX:PIAS4:RPS19:SLC35F6:CTNNA2:SERPINE2:SEMA5B:ADH7:SOD2:GLI3:DLC1:EYA1:WNK2	http://www,broadinstitute,org/gsea/msigdb/cards/GO_NEGATIVE_REGULATION_OF_RESPONSE_TO_STIMULUS
GO_bp	GO_CELL_MOTILITY	832	14	0.000431636	0.0294575	ARPC5:NAV1:AMOTL1:HMGB1:SLC7A8:SYNE2:CDH13:RPS19:CTNNA2:SATB2:FAM83D:SEMA5B:PTK7:GLI3	http://www,broadinstitute,org/gsea/msigdb/cards/GO_CELL_MOTILITY
GO_bp	GO_NEGATIVE_REGULATION_OF_TRANSCRIPTION_FROM_RNA_POLYMERASE_II_PROMOTER	739	13	0.000457071	0.0307207	NFIA:CUX2:FGF9:HMGB1:MEF2A:ZFHX3:PIAS4:ZBTB7A:SATB2:TENM2:GLI3:ST18:MSC	http://www,broadinstitute,org/gsea/msigdb/cards/GO_NEGATIVE_REGULATION_OF_TRANSCRIPTION_FROM_RNA_POLYMERASE_II_PROMOTER
GO_bp	GO_REGULATION_OF_CELL_PROJECTION_ORGANIZATION	557	11	0.000486173	0.0319904	TRPC6:CNTN1:CUX2:P2RX7:CACNA1A:ARHGEF1:SERPINE2:SEMA5B:TENM2:PTK7:PTPRD	http://www,broadinstitute,org/gsea/msigdb/cards/GO_REGULATION_OF_CELL_PROJECTION_ORGANIZATION
GO_bp	GO_PIGMENT_METABOLIC_PROCESS	62	4	0.000490384	0.0319904	UGT1A8:UGT1A10:UGT1A9:UGT1A7	http://www,broadinstitute,org/gsea/msigdb/cards/GO_PIGMENT_METABOLIC_PROCESS
GO_bp	GO_CALCIUM_DEPENDENT_CELL_CELL_ADHESION_VIA_PLASMA_MEMBRANE_CELL_ADHESION_MOLECULES	27	3	0.000523422	0.0333994	CDH13:PCDHB10:PCDHB11	http://www,broadinstitute,org/gsea/msigdb/cards/GO_CALCIUM_DEPENDENT_CELL_CELL_ADHESION_VIA_PLASMA_MEMBRANE_CELL_ADHESION_MOLECULES
GO_bp	GO_REGULATION_OF_CELL_PROLIFERATION	1492	20	0.000527042	0.0333994	AGO3:HTRA1:NELL1:ERBB3:RNF41:FGF9:HMGB1:MYO16:CDH13:SLC35F6:SERPINE2:JAG1:JAG1:IFT52:S100B:BCHE:SOD2:GLI3:DLC1:EYA1:WNK2	http://www,broadinstitute,org/gsea/msigdb/cards/GO_REGULATION_OF_CELL_PROLIFERATION
GO_bp	GO_MOVEMENT_OF_CELL_OR_SUBCELLULAR_COMPONENT	1272	18	0.00054027	0.0337555	ARPC5:NAV1:AMOTL1:HMGB1:SLC7A8:SYNE2:NRXN3:CDH13:RPS19:CTNNA2:SATB2:FAM83D:SEMA5B:EPHA5:TENM2:BLOC1S5:PTK7:GLI3	http://www,broadinstitute,org/gsea/msigdb/cards/GO_MOVEMENT_OF_CELL_OR_SUBCELLULAR_COMPONENT
GO_bp	GO_POSITIVE_REGULATION_OF_RESPONSE_TO_DNA_DAMAGE_STIMULUS	64	4	0.000553466	0.0340996	MGMT:HMGB1:PIAS4:EYA1	http://www,broadinstitute,org/gsea/msigdb/cards/GO_POSITIVE_REGULATION_OF_RESPONSE_TO_DNA_DAMAGE_STIMULUS
GO_bp	GO_REGULATION_OF_CELLULAR_KETONE_METABOLIC_PROCESS	173	6	0.000571742	0.0347431	PDPR:UGT1A8:UGT1A10:UGT1A9:UGT1A7:UGT1A6	http://www,broadinstitute,org/gsea/msigdb/cards/GO_REGULATION_OF_CELLULAR_KETONE_METABOLIC_PROCESS
GO_bp	GO_NEURON_PROJECTION_MORPHOGENESIS	402	9	0.000656021	0.0393258	NRXN3:MEF2A:CACNA1A:CTNNA2:S100B:SEMA5B:EPHA5:TENM2:GLI3	http://www,broadinstitute,org/gsea/msigdb/cards/GO_NEURON_PROJECTION_MORPHOGENESIS
GO_bp	GO_NEGATIVE_REGULATION_OF_MOLECULAR_FUNCTION	1078	16	0.000666418	0.0394164	SMYD3:GSTO1:FRY:PIAS4:MITD1:SERPINE2:UGT1A8:UGT1A10:UGT1A9:UGT1A7:UGT1A6:PHACTR3:SH3BP5:SPOCK3:TNFAIP8:SERPINB1	http://www,broadinstitute,org/gsea/msigdb/cards/GO_NEGATIVE_REGULATION_OF_MOLECULAR_FUNCTION
GO_bp	GO_TUBE_MORPHOGENESIS	323	8	0.000680569	0.0397237	COL4A1:IFT52:KLHL3:PTK7:AGR2:GLI3:DLC1:EYA1	http://www,broadinstitute,org/gsea/msigdb/cards/GO_TUBE_MORPHOGENESIS
GO_bp	GO_NERVE_DEVELOPMENT	68	4	0.000696576	0.04013	NAV2:ERBB3:SERPINE2:GLI3	http://www,broadinstitute,org/gsea/msigdb/cards/GO_NERVE_DEVELOPMENT
GO_bp	GO_REGULATION_OF_NEURON_PROJECTION_DEVELOPMENT	407	9	0.000715954	0.0402693	TRPC6:CNTN1:CUX2:CACNA1A:ARHGEF1:SERPINE2:SEMA5B:PTK7:PTPRD	http://www,broadinstitute,org/gsea/msigdb/cards/GO_REGULATION_OF_NEURON_PROJECTION_DEVELOPMENT
GO_bp	GO_PROTEIN_LOCALIZATION_TO_CYTOSKELETON	30	3	0.000717188	0.0402693	FAM83D:SNX10:HOOK3	http://www,broadinstitute,org/gsea/msigdb/cards/GO_PROTEIN_LOCALIZATION_TO_CYTOSKELETON
GO_bp	GO_SMALL_MOLECULE_METABOLIC_PROCESS	1764	22	0.000726227	0.0402693	GSTO1:GSTO2:APOF:OTOGL:SLC7A8:GPHN:GALK2:ST3GAL2:CACNA1A:AGPS:UGT1A8:UGT1A10:UGT1A9:UGT1A7:UGT1A6:ATP6V1A:BCHE:SCD5:ADH7:SPOCK3:COX7C:CYP39A1	http://www,broadinstitute,org/gsea/msigdb/cards/GO_SMALL_MOLECULE_METABOLIC_PROCESS
GO_bp	GO_MESENCHYME_DEVELOPMENT	184	6	0.000789065	0.0432135	ERBB3:FGF9:JAG1:JAG1:FAM83D:SEMA5B:PTK7	http://www,broadinstitute,org/gsea/msigdb/cards/GO_MESENCHYME_DEVELOPMENT
GO_bp	GO_ENZYME_LINKED_RECEPTOR_PROTEIN_SIGNALING_PATHWAY	688	12	0.000811167	0.0438821	ARPC5:GREM2:ERBB3:RNF41:BTBD11:FGF9:CD8A:PTPRG:ATP6V1A:CLNK:EPHA5:PTPRD	http://www,broadinstitute,org/gsea/msigdb/cards/GO_ENZYME_LINKED_RECEPTOR_PROTEIN_SIGNALING_PATHWAY
GO_bp	GO_REGULATION_OF_NEUROTRANSMITTER_LEVELS	188	6	0.000882181	0.0471489	P2RX7:SYT16:NRXN3:CACNA1A:SYN3:PCLO	http://www,broadinstitute,org/gsea/msigdb/cards/GO_REGULATION_OF_NEUROTRANSMITTER_LEVELS
Oromo
Category	GeneSet	N_genes	N_overlap	p	adjP	genes	link
GO_bp	GO_HOMOPHILIC_CELL_ADHESION_VIA_PLASMA_MEMBRANE_ADHESION_MOLECULES	151	20	1.75138e-19	4.39897e-16	CADM3:CDH13:CEACAM1:CDH18:CDH12:PCDHA1:PCDHA2:PCDHA3:PCDHA4:PCDHA5:PCDHA6:PCDHA7:PCDHA8:PCDHA9:PCDHA10:PCDHA11:PCDHA12:PCDHA13:PCDHAC1:PCDHAC2	http://www,broadinstitute,org/gsea/msigdb/cards/GO_HOMOPHILIC_CELL_ADHESION_VIA_PLASMA_MEMBRANE_ADHESION_MOLECULES
GO_bp	GO_CELL_CELL_ADHESION_VIA_PLASMA_MEMBRANE_ADHESION_MOLECULES	202	22	1.9833e-19	4.39897e-16	DAB1:VCAM1:CADM3:CDH13:CEACAM1:CDH18:CDH12:PCDHA1:PCDHA2:PCDHA3:PCDHA4:PCDHA5:PCDHA6:PCDHA7:PCDHA8:PCDHA9:PCDHA10:PCDHA11:PCDHA12:PCDHA13:PCDHAC1:PCDHAC2	http://www,broadinstitute,org/gsea/msigdb/cards/GO_CELL_CELL_ADHESION_VIA_PLASMA_MEMBRANE_ADHESION_MOLECULES
GO_bp	GO_BIOLOGICAL_ADHESION	1027	37	1.56739e-15	1.84794e-12	DAB1:VCAM1:CADM3:LRRN2:NRXN2:ITGAM:CDH13:ITGAE:MUC16:CEACAM1:ANTXR1:CNTN4:FOXP1:EPHA3:PPP3CA:CDH18:CDH12:PRLR:PCDHA1:PCDHA2:PCDHA3:PCDHA4:PCDHA5:PCDHA6:PCDHA7:PCDHA8:PCDHA9:PCDHA10:PCDHA11:PCDHA12:PCDHA13:PCDHAC1:PCDHAC2:DOCK2:NEDD9:GLI3:DLC1	http://www,broadinstitute,org/gsea/msigdb/cards/GO_BIOLOGICAL_ADHESION
GO_bp	GO_CELL_CELL_ADHESION	604	29	1.66631e-15	1.84794e-12	DAB1:VCAM1:CADM3:NRXN2:CDH13:CEACAM1:CNTN4:FOXP1:PPP3CA:CDH18:CDH12:PRLR:PCDHA1:PCDHA2:PCDHA3:PCDHA4:PCDHA5:PCDHA6:PCDHA7:PCDHA8:PCDHA9:PCDHA10:PCDHA11:PCDHA12:PCDHA13:PCDHAC1:PCDHAC2:DOCK2:GLI3	http://www,broadinstitute,org/gsea/msigdb/cards/GO_CELL_CELL_ADHESION
GO_bp	GO_ION_TRANSPORT	1260	30	1.75902e-08	1.5606e-05	SLC9C2:RYR2:SLC3A2:SLCO1B3:RACGAP1:SLC11A2:SLC25A21:GABRG3:PLCG2:P2RX5:PCTP:LOXHD1:CEACAM1:KCNS3:CALM2:CACNB4:KCNE4:SLC23A2:PKDREJ:GRM7:CACNA2D3:KCNIP4:PPP3CA:SLC22A7:RIMS1:SLC35A1:ABCB4:SLC7A2:LYN:TRPM3	http://www,broadinstitute,org/gsea/msigdb/cards/GO_ION_TRANSPORT
GO_bp	GO_CELL_DEVELOPMENT	1425	31	7.63722e-08	4.94523e-05	DAB1:LRRN2:SLC11A2:SGCG:NEK3:ZNF280D:MEF2A:MAPT:DMRTC2:POU2F2:KIDINS220:ANTXR1:CACNB4:CFLAR:CNTN4:WNT5A:FOXP1:EPHA3:GSK3B:PPP3CA:L3MBTL3:RPS6KA2:GHRHR:GLI3:OGDH:SEMA3E:MET:PLXNA4:LYN:SMARCA2:STRBP	http://www,broadinstitute,org/gsea/msigdb/cards/GO_CELL_DEVELOPMENT
GO_bp	GO_MOVEMENT_OF_CELL_OR_SUBCELLULAR_COMPONENT	1272	29	7.80356e-08	4.94523e-05	DAB1:VCAM1:RYR2:SLC3A2:RACGAP1:ZNF280D:ITGAM:CDH13:DNAH9:MAPT:RPS19:CEACAM1:FPR1:FPR3:KIF1A:CNTN4:KIF15:WNT5A:EPHA3:GSK3B:PHACTR1:DNAH11:GLI3:OGDH:SEMA3E:CAPZA2:PLXNA4:CALD1:LYN	http://www,broadinstitute,org/gsea/msigdb/cards/GO_MOVEMENT_OF_CELL_OR_SUBCELLULAR_COMPONENT
GO_bp	GO_CATION_TRANSPORT	794	20	2.04707e-06	0.00108952	SLC9C2:RYR2:SLC3A2:SLC11A2:PLCG2:P2RX5:LOXHD1:KCNS3:CACNB4:KCNE4:SLC23A2:PKDREJ:GRM7:CACNA2D3:KCNIP4:PPP3CA:SLC35A1:SLC7A2:LYN:TRPM3	http://www,broadinstitute,org/gsea/msigdb/cards/GO_CATION_TRANSPORT
GO_bp	GO_TRANSMEMBRANE_TRANSPORT	1096	24	2.21047e-06	0.00108952	SLC2A5:SLC9C2:RYR2:SLC3A2:SLC11A2:SLC25A21:GABRG3:PLCG2:P2RX5:LOXHD1:KCNS3:CALM2:CACNB4:KCNE4:SLC23A2:PKDREJ:GRM7:CACNA2D3:KCNIP4:SV2C:SLC22A7:ABCB4:SLC7A2:TRPM3	http://www,broadinstitute,org/gsea/msigdb/cards/GO_TRANSMEMBRANE_TRANSPORT
GO_bp	GO_LOCOMOTION	1111	24	2.78778e-06	0.00123666	DAB1:VCAM1:SLC3A2:ZNF280D:ITGAM:CDH13:MAPT:RPS19:CEACAM1:FPR1:FPR3:CNTN4:WNT5A:EPHA3:GSK3B:DOCK2:PHACTR1:DNAH11:GLI3:OGDH:SEMA3E:MET:PLXNA4:LYN	http://www,broadinstitute,org/gsea/msigdb/cards/GO_LOCOMOTION
GO_bp	GO_ION_TRANSMEMBRANE_TRANSPORT	820	20	3.31728e-06	0.00133777	SLC9C2:RYR2:SLC3A2:SLC11A2:GABRG3:PLCG2:P2RX5:LOXHD1:KCNS3:CALM2:CACNB4:KCNE4:SLC23A2:PKDREJ:GRM7:CACNA2D3:KCNIP4:SLC22A7:SLC7A2:TRPM3	http://www,broadinstitute,org/gsea/msigdb/cards/GO_ION_TRANSMEMBRANE_TRANSPORT
GO_bp	GO_REGULATION_OF_CELLULAR_COMPONENT_MOVEMENT	771	19	5.06988e-06	0.00182889	RYR2:SRGAP1:DACH1:PRKD1:CDH13:MAPT:RPS19:CEACAM1:WNT5A:FOXP1:PHLDB2:GSK3B:DNAH11:SEMA3E:MET:PLXNA4:DLC1:LYN:ROR2	http://www,broadinstitute,org/gsea/msigdb/cards/GO_REGULATION_OF_CELLULAR_COMPONENT_MOVEMENT
GO_bp	GO_DIVALENT_INORGANIC_CATION_TRANSPORT	268	11	5.35967e-06	0.00182889	RYR2:SLC3A2:SLC11A2:PLCG2:LOXHD1:CACNB4:PKDREJ:GRM7:CACNA2D3:PPP3CA:TRPM3	http://www,broadinstitute,org/gsea/msigdb/cards/GO_DIVALENT_INORGANIC_CATION_TRANSPORT
GO_bp	GO_REGULATION_OF_METAL_ION_TRANSPORT	325	12	5.90759e-06	0.00187186	RYR2:PRKD1:AKAP6:PLCG2:P2RX5:CALM2:CACNB4:PLCB4:CACNA2D3:KCNIP4:DPP6:LYN	http://www,broadinstitute,org/gsea/msigdb/cards/GO_REGULATION_OF_METAL_ION_TRANSPORT
GO_bp	GO_CALCIUM_ION_TRANSPORT	223	10	6.64879e-06	0.00196627	RYR2:SLC3A2:PLCG2:LOXHD1:CACNB4:PKDREJ:GRM7:CACNA2D3:PPP3CA:TRPM3	http://www,broadinstitute,org/gsea/msigdb/cards/GO_CALCIUM_ION_TRANSPORT
GO_bp	GO_METAL_ION_TRANSPORT	581	16	7.36765e-06	0.00204268	SLC9C2:RYR2:SLC3A2:SLC11A2:PLCG2:LOXHD1:KCNS3:CACNB4:KCNE4:SLC23A2:PKDREJ:GRM7:CACNA2D3:KCNIP4:PPP3CA:TRPM3	http://www,broadinstitute,org/gsea/msigdb/cards/GO_METAL_ION_TRANSPORT
GO_bp	GO_REGULATION_OF_ION_TRANSPORT	591	16	9.10392e-06	0.00233043	RYR2:PRKD1:AKAP6:PLCG2:P2RX5:KCNS3:CALM2:CACNB4:KCNE4:PLCB4:GRM7:CACNA2D3:KCNIP4:ABCB4:DPP6:LYN	http://www,broadinstitute,org/gsea/msigdb/cards/GO_REGULATION_OF_ION_TRANSPORT
GO_bp	GO_WNT_SIGNALING_PATHWAY_CALCIUM_MODULATING_PATHWAY	39	5	9.63408e-06	0.00233043	CALM2:TNRC6B:WNT5A:PPP3CA:ROR2	http://www,broadinstitute,org/gsea/msigdb/cards/GO_WNT_SIGNALING_PATHWAY_CALCIUM_MODULATING_PATHWAY
GO_bp	GO_REGULATION_OF_TRANSPORT	1799	31	9.98153e-06	0.00233043	RABGAP1L:RYR2:TUB:PRKD1:AKAP6:LITAF:PLCG2:CDH13:P2RX5:MAPT:CEACAM1:KCNS3:CALM2:CACNB4:KCNE4:PLCB4:GRM7:CACNA2D3:WNT5A:FOXP1:GSK3B:KCNIP4:PPP3CA:DOCK2:RIMS1:RFX6:GHRHR:GLI3:ABCB4:DPP6:LYN	http://www,broadinstitute,org/gsea/msigdb/cards/GO_REGULATION_OF_TRANSPORT
GO_bp	GO_NEURON_PROJECTION_DEVELOPMENT	545	15	1.43448e-05	0.00309204	DAB1:LRRN2:SLC11A2:NEK3:ZNF280D:MEF2A:MAPT:KIDINS220:CNTN4:WNT5A:EPHA3:GSK3B:GLI3:PLXNA4:LYN	http://www,broadinstitute,org/gsea/msigdb/cards/GO_NEURON_PROJECTION_DEVELOPMENT
GO_bp	GO_INTRACELLULAR_SIGNAL_TRANSDUCTION	1568	28	1.46377e-05	0.00309204	DAB1:VCAM1:MDM4:RYR2:RACGAP1:PRKD1:AKAP6:MEF2A:WWOX:PLCG2:CDH13:MAPT:FPR1:CALM2:PLCB4:ITSN1:TNRC6B:SH3BP5:WNT5A:GSK3B:PPP3CA:PRLR:MAP3K1:DOCK2:RPS6KA2:GHRHR:LYN:ROR2	http://www,broadinstitute,org/gsea/msigdb/cards/GO_INTRACELLULAR_SIGNAL_TRANSDUCTION
GO_bp	GO_REGULATION_OF_NEURON_DIFFERENTIATION	553	15	1.69946e-05	0.00342673	DAB1:PRKD1:ZFHX3:MAPT:KIDINS220:CNTN4:WNT5A:EPHA3:GSK3B:PPP3CA:RIMS1:GLI3:SEMA3E:PLXNA4:LYN	http://www,broadinstitute,org/gsea/msigdb/cards/GO_REGULATION_OF_NEURON_DIFFERENTIATION
GO_bp	GO_CALCIUM_ION_TRANSMEMBRANE_TRANSPORT	159	8	2.47095e-05	0.00423773	RYR2:PLCG2:LOXHD1:CACNB4:PKDREJ:GRM7:CACNA2D3:TRPM3	http://www,broadinstitute,org/gsea/msigdb/cards/GO_CALCIUM_ION_TRANSMEMBRANE_TRANSPORT
GO_bp	GO_REGULATION_OF_CALCIUM_ION_TRANSMEMBRANE_TRANSPORT	116	7	2.50218e-05	0.00423773	RYR2:PRKD1:AKAP6:PLCG2:CALM2:CACNB4:LYN	http://www,broadinstitute,org/gsea/msigdb/cards/GO_REGULATION_OF_CALCIUM_ION_TRANSMEMBRANE_TRANSPORT
GO_bp	GO_REGULATION_OF_CATION_TRANSMEMBRANE_TRANSPORT	208	9	2.55489e-05	0.00423773	RYR2:PRKD1:AKAP6:PLCG2:CALM2:CACNB4:KCNIP4:DPP6:LYN	http://www,broadinstitute,org/gsea/msigdb/cards/GO_REGULATION_OF_CATION_TRANSMEMBRANE_TRANSPORT
GO_bp	GO_SECOND_MESSENGER_MEDIATED_SIGNALING	160	8	2.5847e-05	0.00423773	VCAM1:RYR2:AKAP6:PLCG2:FPR1:CALM2:PPP3CA:GHRHR	http://www,broadinstitute,org/gsea/msigdb/cards/GO_SECOND_MESSENGER_MEDIATED_SIGNALING
GO_bp	GO_REGULATION_OF_CALCIUM_ION_TRANSPORT	209	9	2.65298e-05	0.00423773	RYR2:PRKD1:AKAP6:PLCG2:P2RX5:CALM2:CACNB4:CACNA2D3:LYN	http://www,broadinstitute,org/gsea/msigdb/cards/GO_REGULATION_OF_CALCIUM_ION_TRANSPORT
GO_bp	GO_ANION_TRANSPORT	507	14	2.67485e-05	0.00423773	SLC3A2:SLCO1B3:RACGAP1:SLC25A21:GABRG3:PCTP:CEACAM1:CACNB4:SLC23A2:SLC22A7:RIMS1:SLC35A1:ABCB4:SLC7A2	http://www,broadinstitute,org/gsea/msigdb/cards/GO_ANION_TRANSPORT
GO_bp	GO_INORGANIC_ION_TRANSMEMBRANE_TRANSPORT	581	15	3.0008e-05	0.00459019	SLC9C2:RYR2:SLC3A2:SLC11A2:GABRG3:PLCG2:LOXHD1:KCNS3:CACNB4:KCNE4:PKDREJ:GRM7:CACNA2D3:KCNIP4:TRPM3	http://www,broadinstitute,org/gsea/msigdb/cards/GO_INORGANIC_ION_TRANSMEMBRANE_TRANSPORT
GO_bp	GO_ORGANIC_ANION_TRANSPORT	387	12	3.32907e-05	0.00492258	SLC3A2:SLCO1B3:SLC25A21:PCTP:CEACAM1:CACNB4:SLC23A2:SLC22A7:RIMS1:SLC35A1:ABCB4:SLC7A2	http://www,broadinstitute,org/gsea/msigdb/cards/GO_ORGANIC_ANION_TRANSPORT
GO_bp	GO_POSITIVE_REGULATION_OF_RESPONSE_TO_STIMULUS	1920	31	3.47884e-05	0.00497811	CTBP2:RAD9A:PRKD1:AKAP6:LITAF:ITGAM:ZNF423:WWOX:PLCG2:CDH13:P2RX5:RPS19:CD79A:FPR1:KIDINS220:CALM2:CACNB4:CFLAR:ITSN1:WNT5A:GSK3B:PPP3CA:PRLR:MAP3K1:LY86:RIMS1:RFX6:GHRHR:MET:LYN:ROR2	http://www,broadinstitute,org/gsea/msigdb/cards/GO_POSITIVE_REGULATION_OF_RESPONSE_TO_STIMULUS
GO_bp	GO_REGULATION_OF_CELL_DIFFERENTIATION	1488	26	4.31843e-05	0.00598642	DAB1:PRKD1:AKAP6:MEF2A:FTO:ZFHX3:MAPT:RPS19:KIDINS220:COL5A2:CFLAR:TOB2:CNTN4:WNT5A:FOXP1:EPHA3:PHLDB2:GSK3B:PPP3CA:PRLR:RIMS1:GLI3:SEMA3E:PLXNA4:LYN:RUNX1T1	http://www,broadinstitute,org/gsea/msigdb/cards/GO_REGULATION_OF_CELL_DIFFERENTIATION
GO_bp	GO_NEURON_PROJECTION_MORPHOGENESIS	402	12	4.80177e-05	0.00645474	LRRN2:SLC11A2:NEK3:ZNF280D:MEF2A:MAPT:KIDINS220:CNTN4:WNT5A:GSK3B:GLI3:PLXNA4	http://www,broadinstitute,org/gsea/msigdb/cards/GO_NEURON_PROJECTION_MORPHOGENESIS
GO_bp	GO_REGULATION_OF_CELL_DEVELOPMENT	834	18	5.14087e-05	0.00651668	DAB1:PRKD1:AKAP6:ZFHX3:MAPT:RPS19:KIDINS220:CNTN4:WNT5A:EPHA3:PHLDB2:GSK3B:PPP3CA:RIMS1:GLI3:SEMA3E:PLXNA4:LYN	http://www,broadinstitute,org/gsea/msigdb/cards/GO_REGULATION_OF_CELL_DEVELOPMENT
GO_bp	GO_REGULATION_OF_TRANSCRIPTION_FROM_RNA_POLYMERASE_II_PROMOTER	1780	29	5.40143e-05	0.00651668	MDM4:RYR2:CTBP2:SUDS3:ELF1:DACH1:PRKD1:ZNF280D:MEF2A:LITAF:ZNF423:ZFHX3:WWOX:CDH13:SP2:POU2F2:CIC:TEF:WNT5A:FOXP1:ZBTB20:GSK3B:PPP3CA:RFX6:AHR:GLI3:MET:SMARCA2:ROR2	http://www,broadinstitute,org/gsea/msigdb/cards/GO_REGULATION_OF_TRANSCRIPTION_FROM_RNA_POLYMERASE_II_PROMOTER
GO_bp	GO_REGULATION_OF_NEURON_PROJECTION_DEVELOPMENT	407	12	5.40437e-05	0.00651668	DAB1:PRKD1:MAPT:KIDINS220:WNT5A:EPHA3:GSK3B:PPP3CA:RIMS1:SEMA3E:PLXNA4:LYN	http://www,broadinstitute,org/gsea/msigdb/cards/GO_REGULATION_OF_NEURON_PROJECTION_DEVELOPMENT
GO_bp	GO_REGULATION_OF_CELL_MATRIX_ADHESION	90	6	5.49362e-05	0.00651668	CDH13:EPHA3:PHLDB2:GSK3B:SEMA3E:DLC1	http://www,broadinstitute,org/gsea/msigdb/cards/GO_REGULATION_OF_CELL_MATRIX_ADHESION
GO_bp	GO_NEURON_DEVELOPMENT	687	16	5.58237e-05	0.00651668	DAB1:LRRN2:SLC11A2:NEK3:ZNF280D:MEF2A:MAPT:KIDINS220:CNTN4:WNT5A:EPHA3:GSK3B:GLI3:OGDH:PLXNA4:LYN	http://www,broadinstitute,org/gsea/msigdb/cards/GO_NEURON_DEVELOPMENT
GO_bp	GO_REGULATION_OF_CALCIUM_ION_TRANSPORT_INTO_CYTOSOL	92	6	6.21533e-05	0.00706954	RYR2:PRKD1:AKAP6:P2RX5:CALM2:LYN	http://www,broadinstitute,org/gsea/msigdb/cards/GO_REGULATION_OF_CALCIUM_ION_TRANSPORT_INTO_CYTOSOL
GO_bp	GO_POSITIVE_REGULATION_OF_CALCIUM_ION_TRANSMEMBRANE_TRANSPORTER_ACTIVITY	31	4	7.64127e-05	0.00847417	RYR2:AKAP6:PLCG2:CALM2	http://www,broadinstitute,org/gsea/msigdb/cards/GO_POSITIVE_REGULATION_OF_CALCIUM_ION_TRANSMEMBRANE_TRANSPORTER_ACTIVITY
GO_bp	GO_REGULATION_OF_TRANSMEMBRANE_TRANSPORT	425	12	8.14788e-05	0.00881561	RYR2:PRKD1:AKAP6:PLCG2:KCNS3:CALM2:CACNB4:KCNE4:CACNA2D3:KCNIP4:DPP6:LYN	http://www,broadinstitute,org/gsea/msigdb/cards/GO_REGULATION_OF_TRANSMEMBRANE_TRANSPORT
GO_bp	GO_CELL_MORPHOGENESIS_INVOLVED_IN_NEURON_DIFFERENTIATION	368	11	9.77807e-05	0.0103275	LRRN2:SLC11A2:ZNF280D:MEF2A:MAPT:KIDINS220:CNTN4:WNT5A:GSK3B:GLI3:PLXNA4	http://www,broadinstitute,org/gsea/msigdb/cards/GO_CELL_MORPHOGENESIS_INVOLVED_IN_NEURON_DIFFERENTIATION
GO_bp	GO_IMMUNE_SYSTEM_DEVELOPMENT	582	14	0.000116308	0.0119987	COL24A1:VCAM1:SLC11A2:PLCG2:RPS19:CD79A:POU2F2:CACNB4:WNT5A:FOXP1:DOCK2:L3MBTL3:GLI3:LYN	http://www,broadinstitute,org/gsea/msigdb/cards/GO_IMMUNE_SYSTEM_DEVELOPMENT
GO_bp	GO_CELL_MORPHOGENESIS_INVOLVED_IN_DIFFERENTIATION	513	13	0.000122213	0.0123213	LRRN2:SLC11A2:ZNF280D:MEF2A:MAPT:KIDINS220:ANTXR1:CNTN4:WNT5A:GSK3B:GLI3:MET:PLXNA4	http://www,broadinstitute,org/gsea/msigdb/cards/GO_CELL_MORPHOGENESIS_INVOLVED_IN_DIFFERENTIATION
GO_bp	GO_IMMUNE_SYSTEM_PROCESS	1972	30	0.000135166	0.0132419	COL24A1:VCAM1:SLC3A2:KLRD1:RACGAP1:SLC11A2:PRKD1:ITGAM:PLCG2:SP2:CD300LD:RPS19:CD79A:POU2F2:CEACAM1:CACNB4:KIF15:WNT5A:FOXP1:PPP3CA:PRLR:MAP3K1:DOCK2:LY86:L3MBTL3:GLI3:ABCB4:CAPZA2:SLC7A2:LYN	http://www,broadinstitute,org/gsea/msigdb/cards/GO_IMMUNE_SYSTEM_PROCESS
GO_bp	GO_CELL_PROJECTION_ORGANIZATION	902	18	0.000137315	0.0132419	DAB1:LRRN2:SLC11A2:NEK3:ZNF280D:MEF2A:CDH13:DNAH9:MAPT:KIDINS220:TSGA10:CNTN4:WNT5A:EPHA3:GSK3B:GLI3:PLXNA4:LYN	http://www,broadinstitute,org/gsea/msigdb/cards/GO_CELL_PROJECTION_ORGANIZATION
GO_bp	GO_REGULATION_OF_SEQUESTERING_OF_CALCIUM_ION	107	6	0.000143746	0.0134974	RYR2:PRKD1:AKAP6:PLCG2:CALM2:LYN	http://www,broadinstitute,org/gsea/msigdb/cards/GO_REGULATION_OF_SEQUESTERING_OF_CALCIUM_ION
GO_bp	GO_ORGANIC_ACID_TRANSPORT	261	9	0.00014605	0.0134974	SLC3A2:SLCO1B3:SLC25A21:CEACAM1:CACNB4:SLC23A2:RIMS1:ABCB4:SLC7A2	http://www,broadinstitute,org/gsea/msigdb/cards/GO_ORGANIC_ACID_TRANSPORT
GO_bp	GO_CELL_MOTILITY	832	17	0.00015956	0.0144451	DAB1:VCAM1:SLC3A2:ITGAM:CDH13:MAPT:RPS19:CEACAM1:WNT5A:EPHA3:GSK3B:PHACTR1:DNAH11:GLI3:OGDH:SEMA3E:LYN	http://www,broadinstitute,org/gsea/msigdb/cards/GO_CELL_MOTILITY
GO_bp	GO_REGULATION_OF_CALCIUM_ION_TRANSMEMBRANE_TRANSPORTER_ACTIVITY	70	5	0.000168286	0.0149304	RYR2:AKAP6:PLCG2:CALM2:CACNB4	http://www,broadinstitute,org/gsea/msigdb/cards/GO_REGULATION_OF_CALCIUM_ION_TRANSMEMBRANE_TRANSPORTER_ACTIVITY
GO_bp	GO_POSITIVE_REGULATION_OF_CALCIUM_MEDIATED_SIGNALING	38	4	0.000172175	0.0149758	AKAP6:CDH13:P2RX5:CALM2	http://www,broadinstitute,org/gsea/msigdb/cards/GO_POSITIVE_REGULATION_OF_CALCIUM_MEDIATED_SIGNALING
GO_bp	GO_ADHERENS_JUNCTION_ORGANIZATION	71	5	0.00017996	0.015352	CADM3:CDH13:CDH18:CDH12:DLC1	http://www,broadinstitute,org/gsea/msigdb/cards/GO_ADHERENS_JUNCTION_ORGANIZATION
GO_bp	GO_TAXIS	464	12	0.000184304	0.0153633	VCAM1:ZNF280D:RPS19:FPR1:FPR3:CNTN4:WNT5A:DOCK2:GLI3:SEMA3E:MET:PLXNA4	http://www,broadinstitute,org/gsea/msigdb/cards/GO_TAXIS
GO_bp	GO_RESPONSE_TO_EXTERNAL_STIMULUS	1818	28	0.000187019	0.0153633	VCAM1:RYR2:NRXN2:GABARAPL1:ZNF280D:LITAF:PLCG2:MAPT:LOXHD1:RPS19:FPR1:FPR3:DDX1:CACNB4:PKDREJ:CNTN4:WNT5A:FOXP1:GSK3B:MAP3K1:DOCK2:GLI3:SEMA3E:MET:PLXNA4:LYN:TRPM3:STRBP	http://www,broadinstitute,org/gsea/msigdb/cards/GO_RESPONSE_TO_EXTERNAL_STIMULUS
GO_bp	GO_REGULATION_OF_RELEASE_OF_SEQUESTERED_CALCIUM_ION_INTO_CYTOSOL	75	5	0.000232942	0.0187878	RYR2:PRKD1:AKAP6:CALM2:LYN	http://www,broadinstitute,org/gsea/msigdb/cards/GO_REGULATION_OF_RELEASE_OF_SEQUESTERED_CALCIUM_ION_INTO_CYTOSOL
GO_bp	GO_REGULATION_OF_NFAT_PROTEIN_IMPORT_INTO_NUCLEUS	17	3	0.000246483	0.019525	AKAP6:GSK3B:PPP3CA	http://www,broadinstitute,org/gsea/msigdb/cards/GO_REGULATION_OF_NFAT_PROTEIN_IMPORT_INTO_NUCLEUS
GO_bp	GO_LEUKOCYTE_ACTIVATION	413	11	0.000265211	0.02064	VCAM1:PLCG2:CD79A:POU2F2:FOXP1:PPP3CA:PRLR:DOCK2:GLI3:SLC7A2:LYN	http://www,broadinstitute,org/gsea/msigdb/cards/GO_LEUKOCYTE_ACTIVATION
GO_bp	GO_NEURON_DIFFERENTIATION	874	17	0.000282819	0.0216308	DAB1:LRRN2:SLC11A2:NEK3:MYEF2:ZNF280D:MEF2A:MAPT:KIDINS220:CNTN4:WNT5A:EPHA3:GSK3B:GLI3:OGDH:PLXNA4:LYN	http://www,broadinstitute,org/gsea/msigdb/cards/GO_NEURON_DIFFERENTIATION
GO_bp	GO_NEUROGENESIS	1401	23	0.000296	0.0222552	DAB1:LRRN2:RACGAP1:SLC11A2:NEK3:PRKD1:MYEF2:ZNF280D:MEF2A:ZFHX3:MAPT:KIDINS220:CNTN4:WNT5A:EPHA3:GSK3B:PPP3CA:RIMS1:GLI3:OGDH:SEMA3E:PLXNA4:LYN	http://www,broadinstitute,org/gsea/msigdb/cards/GO_NEUROGENESIS
GO_bp	GO_REGULATION_OF_DEVELOPMENTAL_GROWTH	288	9	0.000302656	0.022297	AKAP6:FTO:MAPT:WNT5A:GSK3B:RIMS1:GHRHR:SEMA3E:PLXNA4	http://www,broadinstitute,org/gsea/msigdb/cards/GO_REGULATION_OF_DEVELOPMENTAL_GROWTH
GO_bp	GO_MULTICELLULAR_ORGANISMAL_SIGNALING	123	6	0.000306609	0.022297	RYR2:MEF2A:CACNB4:GRM7:CACNA2D3:KCNIP4	http://www,broadinstitute,org/gsea/msigdb/cards/GO_MULTICELLULAR_ORGANISMAL_SIGNALING
GO_bp	GO_POSITIVE_REGULATION_OF_NEURON_PROJECTION_DEVELOPMENT	231	8	0.000330375	0.0235674	PRKD1:MAPT:KIDINS220:WNT5A:EPHA3:GSK3B:RIMS1:LYN	http://www,broadinstitute,org/gsea/msigdb/cards/GO_POSITIVE_REGULATION_OF_NEURON_PROJECTION_DEVELOPMENT
GO_bp	GO_LEUKOCYTE_DIFFERENTIATION	292	9	0.000334704	0.0235674	VCAM1:PLCG2:CD79A:POU2F2:FOXP1:DOCK2:L3MBTL3:GLI3:LYN	http://www,broadinstitute,org/gsea/msigdb/cards/GO_LEUKOCYTE_DIFFERENTIATION
GO_bp	GO_CARDIAC_CONDUCTION	82	5	0.000353236	0.024107	RYR2:MEF2A:CACNB4:CACNA2D3:KCNIP4	http://www,broadinstitute,org/gsea/msigdb/cards/GO_CARDIAC_CONDUCTION
GO_bp	GO_INTEGRIN_MEDIATED_SIGNALING_PATHWAY	82	5	0.000353236	0.024107	PRKD1:ITGAM:ITGAE:CEACAM1:NEDD9	http://www,broadinstitute,org/gsea/msigdb/cards/GO_INTEGRIN_MEDIATED_SIGNALING_PATHWAY
GO_bp	GO_REGULATION_OF_CHEMOTAXIS	180	7	0.000389606	0.0261862	PRKD1:CDH13:WNT5A:SEMA3E:MET:PLXNA4:LYN	http://www,broadinstitute,org/gsea/msigdb/cards/GO_REGULATION_OF_CHEMOTAXIS
GO_bp	GO_POSITIVE_REGULATION_OF_CELL_COMMUNICATION	1527	24	0.000409661	0.0271233	CTBP2:RAD9A:PRKD1:AKAP6:LITAF:ZNF423:WWOX:CDH13:P2RX5:FPR1:KIDINS220:CALM2:CFLAR:ITSN1:WNT5A:GSK3B:PRLR:MAP3K1:LY86:RIMS1:RFX6:GHRHR:LYN:ROR2	http://www,broadinstitute,org/gsea/msigdb/cards/GO_POSITIVE_REGULATION_OF_CELL_COMMUNICATION
GO_bp	GO_SECRETION	586	13	0.000438972	0.0286365	NRXN2:EXOC5:POU2F2:CALM2:EXOC6B:CACNB4:FOXP1:PRLR:RIMS1:GHRHR:ABCB4:EXOC4:LYN	http://www,broadinstitute,org/gsea/msigdb/cards/GO_SECRETION
GO_bp	GO_POSITIVE_REGULATION_OF_NEURON_DIFFERENTIATION	305	9	0.000458815	0.0294971	DAB1:PRKD1:MAPT:KIDINS220:WNT5A:EPHA3:GSK3B:RIMS1:LYN	http://www,broadinstitute,org/gsea/msigdb/cards/GO_POSITIVE_REGULATION_OF_NEURON_DIFFERENTIATION
GO_bp	GO_REGULATION_OF_NERVOUS_SYSTEM_DEVELOPMENT	749	15	0.000475485	0.0301322	DAB1:PRKD1:ZFHX3:MAPT:KIDINS220:CNTN4:WNT5A:EPHA3:GSK3B:PPP3CA:RIMS1:GLI3:SEMA3E:PLXNA4:LYN	http://www,broadinstitute,org/gsea/msigdb/cards/GO_REGULATION_OF_NERVOUS_SYSTEM_DEVELOPMENT
GO_bp	GO_CELL_PROLIFERATION	670	14	0.000483036	0.0301795	MDM4:RACGAP1:DACH1:PRKD1:CDH13:CD79A:KIF15:WNT5A:DOCK2:LY86:ASCC3:GLI3:MET:MMP16	http://www,broadinstitute,org/gsea/msigdb/cards/GO_CELL_PROLIFERATION
GO_bp	GO_ADULT_BEHAVIOR	135	6	0.000503869	0.0310439	DAB1:NRXN2:MAPT:CACNB4:GRM7:RNF180	http://www,broadinstitute,org/gsea/msigdb/cards/GO_ADULT_BEHAVIOR
GO_bp	GO_CALCIUM_MEDIATED_SIGNALING	90	5	0.000542553	0.0329694	VCAM1:RYR2:PLCG2:CALM2:PPP3CA	http://www,broadinstitute,org/gsea/msigdb/cards/GO_CALCIUM_MEDIATED_SIGNALING
GO_bp	GO_NEGATIVE_REGULATION_OF_NEURON_DIFFERENTIATION	191	7	0.000555192	0.0332815	DAB1:CNTN4:WNT5A:GSK3B:PPP3CA:GLI3:SEMA3E	http://www,broadinstitute,org/gsea/msigdb/cards/GO_NEGATIVE_REGULATION_OF_NEURON_DIFFERENTIATION
GO_bp	GO_NEGATIVE_REGULATION_OF_CELL_DIFFERENTIATION	608	13	0.000618285	0.0365695	DAB1:ZFHX3:COL5A2:CFLAR:TOB2:CNTN4:WNT5A:GSK3B:PPP3CA:GLI3:SEMA3E:LYN:RUNX1T1	http://www,broadinstitute,org/gsea/msigdb/cards/GO_NEGATIVE_REGULATION_OF_CELL_DIFFERENTIATION
GO_bp	GO_REGULATION_OF_IMMUNE_SYSTEM_PROCESS	1393	22	0.00067011	0.0391133	VCAM1:KLRD1:ELF1:ITGAM:PLCG2:CD300LD:RPS19:CD79A:CEACAM1:CALM2:CACNB4:TOB2:WNT5A:FOXP1:PPP3CA:MAP3K1:DOCK2:AHR:GLI3:ABCB4:SLC7A2:LYN	http://www,broadinstitute,org/gsea/msigdb/cards/GO_REGULATION_OF_IMMUNE_SYSTEM_PROCESS
GO_bp	GO_REGULATION_OF_CELL_PROLIFERATION	1492	23	0.00070309	0.0405053	VCAM1:MDM4:CTBP2:DACH1:PRKD1:FTO:CDH13:FANCA:CFLAR:DIS3L2:TOB2:WNT5A:FOXP1:GSK3B:RPS6KA2:AHR:GHRHR:GLI3:DLC1:LYN:CYP7B1:SMARCA2:ROR2	http://www,broadinstitute,org/gsea/msigdb/cards/GO_REGULATION_OF_CELL_PROLIFERATION
GO_bp	GO_POSITIVE_REGULATION_OF_MOLECULAR_FUNCTION	1786	26	0.000738851	0.0420198	DAB1:RABGAP1L:RYR2:CTBP2:RACGAP1:SLC11A2:SRGAP1:PRKD1:AKAP6:PLCG2:FPR1:KIDINS220:CALM2:CFLAR:ITSN1:IQSEC1:WNT5A:GSK3B:PPP3CA:PRLR:MAP3K1:DOCK2:GHRHR:DLC1:LYN:MMP16	http://www,broadinstitute,org/gsea/msigdb/cards/GO_POSITIVE_REGULATION_OF_MOLECULAR_FUNCTION
GO_bp	GO_REGULATION_OF_ION_HOMEOSTASIS	201	7	0.000750283	0.0421298	RYR2:PRKD1:AKAP6:PLCG2:P2RX5:CALM2:LYN	http://www,broadinstitute,org/gsea/msigdb/cards/GO_REGULATION_OF_ION_HOMEOSTASIS
GO_bp	GO_REGULATION_OF_CELL_ADHESION	623	13	0.000773169	0.0421572	DAB1:VCAM1:CDH13:CEACAM1:WNT5A:EPHA3:PHLDB2:GSK3B:PRLR:GLI3:SEMA3E:DLC1:LYN	http://www,broadinstitute,org/gsea/msigdb/cards/GO_REGULATION_OF_CELL_ADHESION
GO_bp	GO_CIRCULATORY_SYSTEM_DEVELOPMENT	787	15	0.00078674	0.0421572	RYR2:SGCG:PRKD1:MEF2A:CDH13:CEACAM1:LTBP1:WNT5A:RPS6KA2:THSD7A:AHR:DNAH11:GLI3:SEMA3E:DLC1	http://www,broadinstitute,org/gsea/msigdb/cards/GO_CIRCULATORY_SYSTEM_DEVELOPMENT
GO_bp	GO_POSITIVE_REGULATION_OF_CELL_DEVELOPMENT	471	11	0.000790431	0.0421572	DAB1:PRKD1:AKAP6:MAPT:KIDINS220:WNT5A:EPHA3:GSK3B:RIMS1:GLI3:LYN	http://www,broadinstitute,org/gsea/msigdb/cards/GO_POSITIVE_REGULATION_OF_CELL_DEVELOPMENT
GO_bp	GO_POSITIVE_REGULATION_OF_PEPTIDYL_THREONINE_PHOSPHORYLATION	25	3	0.000798288	0.0421572	CALM2:WNT5A:GSK3B	http://www,broadinstitute,org/gsea/msigdb/cards/GO_POSITIVE_REGULATION_OF_PEPTIDYL_THREONINE_PHOSPHORYLATION
GO_bp	GO_REGULATION_OF_RELEASE_OF_SEQUESTERED_CALCIUM_ION_INTO_CYTOSOL_BY_SARCOPLASMIC_RETICULUM	25	3	0.000798288	0.0421572	RYR2:AKAP6:CALM2	http://www,broadinstitute,org/gsea/msigdb/cards/GO_REGULATION_OF_RELEASE_OF_SEQUESTERED_CALCIUM_ION_INTO_CYTOSOL_BY_SARCOPLASMIC_RETICULUM
GO_bp	GO_TISSUE_DEVELOPMENT	1508	23	0.00081103	0.0423262	RYR2:SGCG:MEF2A:ITGAM:FTO:CNFN:CEACAM1:CACNB4:CFLAR:WNT5A:GSK3B:PPP3CA:PRLR:RFX6:GLI3:OGDH:SEMA3E:MET:EXOC4:DLC1:CYP7B1:BNC2:ROR2	http://www,broadinstitute,org/gsea/msigdb/cards/GO_TISSUE_DEVELOPMENT
GO_bp	GO_RESPONSE_TO_METAL_ION	333	9	0.000856537	0.0439831	VCAM1:RYR2:SLC11A2:MEF2A:CALM2:CYBRD1:WNT5A:GSK3B:PPP3CA	http://www,broadinstitute,org/gsea/msigdb/cards/GO_RESPONSE_TO_METAL_ION
GO_bp	GO_POSITIVE_REGULATION_OF_CATALYTIC_ACTIVITY	1515	23	0.000862608	0.0439831	DAB1:RABGAP1L:RYR2:RACGAP1:SLC11A2:SRGAP1:PRKD1:AKAP6:FPR1:KIDINS220:CALM2:CFLAR:ITSN1:IQSEC1:WNT5A:GSK3B:PRLR:MAP3K1:DOCK2:GHRHR:DLC1:LYN:MMP16	http://www,broadinstitute,org/gsea/msigdb/cards/GO_POSITIVE_REGULATION_OF_CATALYTIC_ACTIVITY
GO_bp	GO_REGULATION_OF_EXTENT_OF_CELL_GROWTH	101	5	0.000916059	0.0454407	MAPT:WNT5A:GSK3B:SEMA3E:PLXNA4	http://www,broadinstitute,org/gsea/msigdb/cards/GO_REGULATION_OF_EXTENT_OF_CELL_GROWTH
GO_bp	GO_REGULATION_OF_CELL_MORPHOGENESIS_INVOLVED_IN_DIFFERENTIATION	337	9	0.000931228	0.0454407	DAB1:MAPT:WNT5A:EPHA3:PHLDB2:GSK3B:PPP3CA:SEMA3E:PLXNA4	http://www,broadinstitute,org/gsea/msigdb/cards/GO_REGULATION_OF_CELL_MORPHOGENESIS_INVOLVED_IN_DIFFERENTIATION
GO_bp	GO_REGULATION_OF_CELL_PROJECTION_ORGANIZATION	557	12	0.000931397	0.0454407	DAB1:PRKD1:MAPT:KIDINS220:WNT5A:EPHA3:GSK3B:PPP3CA:RIMS1:SEMA3E:PLXNA4:LYN	http://www,broadinstitute,org/gsea/msigdb/cards/GO_REGULATION_OF_CELL_PROJECTION_ORGANIZATION
GO_bp	GO_POSITIVE_REGULATION_OF_CALCIUM_ION_TRANSMEMBRANE_TRANSPORT	59	4	0.000940997	0.0454407	RYR2:AKAP6:PLCG2:CALM2	http://www,broadinstitute,org/gsea/msigdb/cards/GO_POSITIVE_REGULATION_OF_CALCIUM_ION_TRANSMEMBRANE_TRANSPORT
GO_bp	GO_LYMPHOCYTE_DIFFERENTIATION	209	7	0.000942413	0.0454407	VCAM1:PLCG2:CD79A:POU2F2:FOXP1:DOCK2:GLI3	http://www,broadinstitute,org/gsea/msigdb/cards/GO_LYMPHOCYTE_DIFFERENTIATION
GO_bp	GO_RESPONSE_TO_MECHANICAL_STIMULUS	210	7	0.000968924	0.0462166	RYR2:NRXN2:LOXHD1:PKDREJ:GSK3B:MAP3K1:STRBP	http://www,broadinstitute,org/gsea/msigdb/cards/GO_RESPONSE_TO_MECHANICAL_STIMULUS
GO_bp	GO_REGULATION_OF_CALCIUM_ION_IMPORT	103	5	0.0010005	0.0467224	RYR2:PRKD1:AKAP6:CALM2:LYN	http://www,broadinstitute,org/gsea/msigdb/cards/GO_REGULATION_OF_CALCIUM_ION_IMPORT
GO_bp	GO_NEGATIVE_REGULATION_OF_CELL_PROLIFERATION	641	13	0.00100095	0.0467224	MDM4:CTBP2:DACH1:CDH13:DIS3L2:TOB2:WNT5A:RPS6KA2:GLI3:DLC1:LYN:SMARCA2:ROR2	http://www,broadinstitute,org/gsea/msigdb/cards/GO_NEGATIVE_REGULATION_OF_CELL_PROLIFERATION
GO_bp	GO_LYMPHOCYTE_ACTIVATION	341	9	0.00101112	0.0467224	VCAM1:PLCG2:CD79A:POU2F2:FOXP1:PPP3CA:PRLR:DOCK2:GLI3	http://www,broadinstitute,org/gsea/msigdb/cards/GO_LYMPHOCYTE_ACTIVATION
