# Supplementary material for: Genetic differentiation in East African ethnicities and its relationship with endurance running success
Source: PLoS One. 2022 May 19;17(5):e0265625. doi: 10.1371/journal.pone.0265625 (PMC9119534; doi:10.1371/journal.pone.0265625)
Supplement: S5 Dataset — (XLSX) [file pone.0265625.s008.xlsx]

## Sheet: Plan1
Set
Accelerometer-based physical activity measurement (average acceleration)
Accelerometer-based physical activity measurement (fraction of time with accelerations >425 milli-gravities)
Achilles tendinopathy
Acute insulin response
Acute insulin response (insulin secretion adjusted)
Acute insulin response (insulin secretion and BMI adjusted)
Acute mountain sickness
Acylcarnitine levels
Adiponectin levels
Adiponectin levels (BMI-adjusted)
Adiposity
Aldosterone levels
Androgen levels
Angiotensin-converting enzyme activity
Ankle injury
Ankle-brachial index
Aortic root size
Appendicular lean mass
Area under the curve of insulin levels
Arterial stiffness
Arterial stiffness (pulse-wave velocity)
Arterial stiffness index
Basal metabolic rate
Basal metabolic rate variance
Blood cell traits (multivariate analysis)
Blood glucose levels
Blood osmolality (transformed sodium)
Blood pressure
Blood pressure (anthropometric measures interaction)
Blood pressure (parental or offspring effect)
Blood pressure measurement (cold pressor test)
Blood pressure traits (multi-trait analysis)
Blood pressure variability
Blood sugar levels
Body fat distribution (arm fat ratio)
Body fat distribution (leg fat ratio)
Body fat distribution (trunk fat ratio)
Body fat mass
Body fat percentage
Body fat percentage variance
Body mass (lean)
Body mass index
Body mass index (adult)
Body mass index (dietary energy interaction)
Body mass index (joint analysis main effects and physical activity interaction)
Body mass index (physical activity interaction)
Body mass index (recreational physical activity interaction)
Body mass index and fat mass
Body mass index and waist-hip ratio (pleiotropy)
Body mass index in physically active individuals
Body mass index variance
Bone mineral content
Bone mineral density
Bone mineral density (femoral neck)
Bone properties (heel)
Bone ultrasound measurement (broadband ultrasound attenuation)
Bone ultrasound measurement (velocity of sound)
Calcaneus stiffness index
Calcium levels
Calf circumference
Cardiac hypertrophy
Cardiac muscle measurement
Cardiac structure and function
Cardiac troponin-I levels
Cardiac Troponin-T levels
Cardiometabolic and hematological traits
Cardiometabolic traits
Cholesterol
Cholesterol and Triglycerides
Cholesterol, total
Chronic mountain sickness
circulating leptin levels
Circulating vasoactive peptide levels
Coenzyme Q10 levels
Corrected insulin response
Corrected insulin response adjusted for insulin sensitivity index
Creatine kinase levels
Creatinine levels
Deoxygenated hemoglobin levels
Diastolic blood pressure
Diastolic blood pressure (dietary potassium intake interaction)
Diastolic blood pressure (long-term average)
Diastolic blood pressure x physical activity (least active quartile vs others) interaction (1df)
Diastolic blood pressure x physical activity (least active quartile vs others) interaction (2df)
Diastolic blood pressure x physical activity (least vs most active quartile) interaction (1df)
Diastolic blood pressure x physical activity (least vs most active quartile) interaction (2df)
Diastolic blood pressure x physical activity (less vs more active half) interaction (1df)
Diastolic blood pressure x physical activity (less vs more active half) interaction (2df)
Diastolic blood pressure x physical activity interaction (1df)
DIastolic blood pressure x physical activity interaction (2df)
Diastolic blood pressure x sodium interaction (1df test)
Diastolic blood pressure x sodium interaction (2df test)
Ejection fraction
Electrocardiographic conduction measures
Elevated fasting plasma glucose
Endothelial growth factor levels
Endurance athleticism
Energy expenditure
Energy expenditure (24h)
Estradiol levels
Exercise treadmill test traits
Fasting blood glucose
Fasting blood glucose (BMI interaction)
Fasting blood glucose adjusted for BMI
Fasting blood insulin
Fasting blood insulin (BMI interaction)
Fasting blood insulin adjusted for BMI
Fasting blood proinsulin levels
Fasting glucose change
Fasting glucose change (long-term)
Fasting glucose change (short-term)
Fasting growth hormone levels
Fasting insulin (dietary factor interaction)
Fasting plasma glucose
Fat body mass
Fat intake
Fat mass index
Fat-free mass
Femoral neck bone geometry
Femoral neck bone mineral density
Femoral neck length
Femoral neck size
Ferritin levels
FEV1
Free thyroxine concentration
Glucagon levels in response to oral glucose tolerance test (120 minutes)
Glucagon levels in response to oral glucose tolerance test (fasting)
Glucose homeostasis traits
Glycated hemoglobin levels
Hand grip strength
Heart rate
Heart rate increase in response to exercise
Heart rate response to exercise
Heart rate response to recovery post exercise
Heart rate response to recovery post exercise (10 sec)
Heart rate response to recovery post exercise (20 sec)
Heart rate response to recovery post exercise (30 sec)
Heart rate response to recovery post exercise (40 sec)
Heart rate response to recovery post exercise (50 sec)
Heart rate variability traits
Heart rate variability traits (pvRSA/HF)
Heart rate variability traits (RMSSD)
Heart rate variability traits (SDNN)
Hematocrit
Hemoglobin
Hemoglobin concentration
Hemoglobin levels
Hepcidin levels
Hepcidin/ferritin ratio
High altitude adaptation
High bone mineral density
High fasting blood glucose
Hip circumference
Hip shape (DXA scan)
Hyperglycemia
Hyperglycemia in higher physical activity
Hyperglycemia in less-fat diet
Hyperglycemia in lower physical activity
Hyperglycemia in more-fat diet
Hyperglycemia x physical activity interaction
Hyperinsulinemia in higher physical activity
Hyperinsulinemia in lower physical activity
Ideal cardiovascular health (clinical and behavioural)
Ideal cardiovascular health (clinical)
Insulin levels
Insulin resistance/response
Interleukin-6 levels
Iron levels
Iron status biomarkers
Iron status biomarkers (ferritin levels)
Iron status biomarkers (iron levels)
Iron status biomarkers (total iron binding capacity)
Iron status biomarkers (transferrin levels)
Iron status biomarkers (transferrin saturation)
Joint mobility (Beighton score)
Knee pain
knee peak torque response
Lactate dehydrogenase levels
LDL cholesterol levels
Lean body mass
Lean mass index
Left ventricle wall thickness
Left ventricular ejection fraction
Left ventricular mass
Lipid or lipoprotein levels
Liver iron content
Low bone mineral density (hip)
Lower body strength
Lung function
Lung function (FEV1)
Lung function (FEV1) variance
Lung function (FEV1/FVC)
Lung function (FEV1/FVC) variance
Lung function (forced expiratory flow during mid-portion (25% and 75%) of forced vital capacity)
Lung function (forced expiratory volume in 1 second)
Lung function (forced vital capacity)
Lung function (forced vital capacity) variance
Lung function (FVC)
Lung function (low FEV1 vs high FEV1)
Lung function (maximal voluntary ventilation)
Lung function in never smokers (high FEV1 vs average FEV1)
Lung function in never smokers (low FEV1 vs average FEV1)
Lung function in never smokers (low FEV1 vs high FEV1)
Maximal oxygen uptake response
Mean arterial pressure
Mean arterial pressure x sodium interaction (1df test)
Mean arterial pressure x sodium interaction (2df test)
Mean corpuscular hemoglobin
Mean corpuscular hemoglobin concentration
Mean corpuscular volume
Metabolic traits
Mitochondrial DNA copy number
Mitochondrial DNA levels
Narrowest width of the femoral neck
Natriuretic peptide levels
Oxygen saturation of hemoglobin levels
Oxygenated hemoglobin levels
Palmitic acid (16:0) levels
Peak expiratory flow
Peak insulin response
Peak insulin response (BMI and insulin secretion adjusted)
Peak insulin response (insulin secretion adjusted)
Pericardial fat
Physical activity (moderate intensity activity duration)
Physical activity (overall physical activity time)
Plasma lactate levels
Pre bronchodilator FEV1
Pre bronchodilator FEV1/FVC ratio
Pulmonary function
Rate of change of FEV1 (time interaction)
Red blood cell count
Response to exercise (triglyceride level interaction)
Resting heart rate
Resting metabolic rate
RR interval (heart rate)
Serum creatinine levels
Serum erythropoietin levels
Sex hormone levels
Sodium levels
Subcutaneous adipose tissue
Subcutaneous adipose tissue adjusted for BMI
Systolic blood pressure
Systolic blood pressure x physical activity (least active quartile vs others) interaction (1df)
Systolic blood pressure x physical activity (least active quartile vs others) interaction (2df)
Systolic blood pressure x physical activity (least vs most active quartile) interaction (1df)
Systolic blood pressure x physical activity (least vs most active quartile) interaction (2df)
Systolic blood pressure x physical activity (less vs more active half) interaction (1df)
Systolic blood pressure x physical activity (less vs more active half) interaction (2df)
Systolic blood pressure x physical activity interaction (1df)
Systolic blood pressure x physical activity interaction (2df)
T wave morphology restitution during exercise
T wave morphology restitution during exercise (MTAG)
T wave morphology restitution during recovery from exercise
T wave morphology restitution during recovery from exercise (MTAG)
Testosterone levels
Thyroid function
Thyroid hormone levels
Thyroid stimulating hormone levels
Thyroxine levels
Total adipose tissue
Total adipose tissue adjusted for BMI
Total body bone mineral density
Total body bone mineral density (MTAG)
Total triglycerides levels
Triglyceride levels
Triglyceride levels (parental genotype effect)
Triglyceride levels in chylomicrons and largest VLDL
Triglyceride to HDL cholesterol ratio
Triglycerides x physical activity interaction (1df test)
Triglycerides x physical activity interaction (2df test)
Triglycerides-Blood Pressure (TG-BP)
Waist circumference
World class endurance athleticism
