# Supplementary material for: Genetic differentiation in East African ethnicities and its relationship with endurance running success
Source: PLoS One. 2022 May 19;17(5):e0265625. doi: 10.1371/journal.pone.0265625 (PMC9119534; doi:10.1371/journal.pone.0265625)
Supplement: S6 Dataset — (XLSX) [file pone.0265625.s009.xlsx]

## Sheet: Plan1
Parameters			Oromo				Kalenjin
Window Size	Window Percentile	Authors in agreement	Endurance-related sets	Total sets	P-value	Odds Ratio	Endurance-related sets	Total sets	P-value	Odds Ratio
20 SNPs	99.9	2	27	97	1.527e-05	2.918	10	47	0.048	2.00311
20 SNPs	99.9	3	13	97	0.001403	2.90917	6	47	0.03355	2.7025
20 SNPs	99.5	2	70	392	0.0002561	1.67348	51	313	0.01182	1.46941
20 SNPs	99.5	3	32	392	0.006525	1.70121	27	313	0.005983	1.79838
30 SNPs	99.9	2	15	56	0.001837	2.73093	4	20	0.2111	1.84346
30 SNPs	99.9	3	8	56	0.007813	3.09637	2	20	0.2796	2.03119
30 SNPs	99.5	2	58	279	1.105e-05	2.02417	48	258	0.0009926	1.73692
30 SNPs	99.5	3	23	279	0.01801	1.69496	21	258	0.02637	1.66506
