# Supplementary material for: Genetic differentiation in East African ethnicities and its relationship with endurance running success
Source: PLoS One. 2022 May 19;17(5):e0265625. doi: 10.1371/journal.pone.0265625 (PMC9119534; doi:10.1371/journal.pone.0265625)
Supplement: S7 Dataset — (XLSX) [file pone.0265625.s010.xlsx]

## Sheet: Kal_20_01_2
Sets	Gene sets (total)	Genes in set	P
Heel bone mineral density	834	19	0.000313295
Waist-to-hip ratio adjusted for BMI	350	9	0.0253897
Subcutaneous adipose tissue	62	4	0.0311109
Hip shape (DXA scan)	6	2	0.0311109
FEV1	175	6	0.0329902
LDL cholesterol	181	6	0.0331371
Lung function (FEV1/FVC)	184	6	0.0341383
Waist circumference	73	4	0.037377
Glucose homeostasis traits	73	4	0.037377
Height	529	10	0.0443337

## Sheet: Kal_20_01_3
Sets	Gene sets (total)	Genes in set	P
Subcutaneous adipose tissue	62	4	0.0311109
Hip shape (DXA scan)	6	2	0.0311109
FEV1	175	6	0.0329902
Lung function (FEV1/FVC)	184	6	0.0341383
Waist circumference	73	4	0.037377
Glucose homeostasis traits	73	4	0.037377

## Sheet: Oro_20_01_2
Sets	Gene sets (total)	Genes in set	P
Diastolic blood pressure	648	22	1.45046e-06
Hand grip strength	156	9	0.000604874
Pulse pressure	690	18	0.000779209
Systolic blood pressure	783	19	0.00106251
Body mass index	1197	24	0.00125722
Waist circumference	73	6	0.00156676
Height	529	14	0.00324298
Lung function (FVC)	178	8	0.00403865
Waist-to-hip ratio adjusted for BMI	350	11	0.0040616
Lung function (FEV1)	65	5	0.00622679
Peak expiratory flow	115	6	0.00920381
Waist circumference adjusted for BMI in active individuals	83	5	0.0139829
Body fat distribution (arm fat ratio)	129	6	0.0143863
Atrial fibrillation	238	8	0.0143863
Waist circumference adjusted for BMI (joint analysis main effects and physical activity interaction)	85	5	0.0143863
Lung function (FEV1/FVC)	184	7	0.0149697
Bone mineral density (hip)	55	4	0.0209483
Hypertension	100	5	0.0230468
Hip circumference adjusted for BMI	101	5	0.023733
Waist-hip ratio	60	4	0.0252419
Lean body mass	7	2	0.0264753
Heel bone mineral density	834	15	0.0317916
Vigorous physical activity	8	2	0.032356
Waist-to-hip ratio adjusted for body mass index	114	5	0.0339399
FEV1	175	6	0.0364364
Hip circumference	73	4	0.0388678
Waist circumference adjusted for body mass index	126	5	0.0441153

## Sheet: Oro_20_01_3
Sets	Gene sets (total)	Genes in set	P
Diastolic blood pressure	648	22	1.45046e-06
Hand grip strength	156	9	0.000604874
Systolic blood pressure	783	19	0.00106251
Body mass index	1197	24	0.00125722
Waist circumference	73	6	0.00156676
Lung function (FVC)	178	8	0.00403865
Lung function (FEV1)	65	5	0.00622679
Peak expiratory flow	115	6	0.00920381
Body fat distribution (arm fat ratio)	129	6	0.0143863
Lung function (FEV1/FVC)	184	7	0.0149697
Lean body mass	7	2	0.0264753
FEV1	175	6	0.0364364
Hip circumference	73	4	0.0388678

## Sheet: Kal_20_05_2
Sets	Gene sets (total)	Genes in set	P
Height	898	62	5.6305e-11
Diastolic blood pressure	650	48	2.31095e-09
Heel bone mineral density	834	54	1.15164e-08
Hip circumference adjusted for BMI	218	24	7.39373e-08
Waist-hip ratio	115	17	2.32628e-07
Body mass index	1365	68	1.09123e-06
Systolic blood pressure	793	46	3.14552e-06
QT interval	114	15	6.90497e-06
Pulse pressure	690	41	8.07162e-06
FEV1	175	18	1.49876e-05
Joint mobility (Beighton score)	35	8	6.43124e-05
Coffee consumption	105	13	6.43847e-05
Waist-to-hip ratio adjusted for BMI	403	27	7.82225e-05
Hip circumference	149	15	0.000118571
Lung function (FVC)	184	16	0.00031693
Body mass index in physically active individuals	76	10	0.00040546
Subcutaneous adipose tissue	62	9	0.000463636
Lung function (FEV1/FVC)	193	16	0.000506244
Forced expiratory volume in 1 second (occupational environmental exposures interaction)	8	4	0.000526531
Peak expiratory flow	115	12	0.000526531
Body mass index (joint analysis main effects and physical activity interaction)	87	10	0.000975904
Waist circumference	165	14	0.00101146
Glomerular filtration rate	109	11	0.00131534
Waist-to-hip ratio adjusted for body mass index	114	11	0.00185266
Cardiac Troponin-T levels	33	6	0.00224827
Heart rate	36	6	0.00323389
Homeostasis model assessment of beta-cell function (dietary factor interaction)	13	4	0.00323389
PR interval	70	8	0.00415165
Glucose homeostasis traits	73	8	0.00507095
Waist-to-hip ratio adjusted for BMI (joint analysis for main effect and physical activity interaction)	56	7	0.00516201
Hand grip strength	156	12	0.00545294
Weight	185	13	0.0069855
Asthma	337	19	0.0069855
3-month functional outcome in ischaemic stroke (modified Rankin score)	60	7	0.00698814
Red blood cell count	234	15	0.00698814
Hypertension	101	9	0.00843363
Atrial fibrillation	240	15	0.00848996
Waist-to-hip ratio adjusted for BMI in active individuals	47	6	0.00962309
Hepcidin/ferritin ratio	33	5	0.0109506
Waist circumference adjusted for body mass index	230	14	0.0139437
Mitochondrial DNA levels	22	4	0.0159704
Metabolite levels	117	9	0.0186746
Aortic root size	24	4	0.0209067
Body fat mass	57	6	0.0209067
Lung function (FEV1)	78	7	0.0225569
BMI (adjusted for smoking behaviour)	81	7	0.0260062
Airflow obstruction	29	4	0.0342035
Hip shape (DXA scan)	6	2	0.0475882
Arterial stiffness	6	2	0.0475882
Cardiac structure and function	6	2	0.0475882
Blood pressure	96	7	0.0490033

## Sheet: Kal_20_05_3
Sets	Gene sets (total)	Genes in set	P
Diastolic blood pressure	650	48	2.31095e-09
Body mass index	1365	68	1.09123e-06
Systolic blood pressure	793	46	3.14552e-06
FEV1	175	18	1.49876e-05
Joint mobility (Beighton score)	35	8	6.43124e-05
Hip circumference	149	15	0.000118571
Lung function (FVC)	184	16	0.00031693
Body mass index in physically active individuals	76	10	0.00040546
Subcutaneous adipose tissue	62	9	0.000463636
Lung function (FEV1/FVC)	193	16	0.000506244
Peak expiratory flow	115	12	0.000526531
Body mass index (joint analysis main effects and physical activity interaction)	87	10	0.000975904
Waist circumference	165	14	0.00101146
Cardiac Troponin-T levels	33	6	0.00224827
Heart rate	36	6	0.00323389
Glucose homeostasis traits	73	8	0.00507095
Hand grip strength	156	12	0.00545294
Red blood cell count	234	15	0.00698814
Hepcidin/ferritin ratio	33	5	0.0109506
Mitochondrial DNA levels	22	4	0.0159704
Aortic root size	24	4	0.0209067
Body fat mass	57	6	0.0209067
Lung function (FEV1)	78	7	0.0225569
Hip shape (DXA scan)	6	2	0.0475882
Arterial stiffness	6	2	0.0475882
Cardiac structure and function	6	2	0.0475882
Blood pressure	96	7	0.0490033

## Sheet: Oro_20_05_2
Sets	Gene sets (total)	Genes in set	P
Height	898	73	7.65951e-14
Waist-hip ratio	115	24	2.68377e-12
Body mass index	1365	90	2.84014e-12
Pulse pressure	690	59	2.84014e-12
Heel bone mineral density	834	64	2.64418e-11
Diastolic blood pressure	650	50	5.6338e-09
Systolic blood pressure	793	55	2.38703e-08
Hip circumference adjusted for BMI	218	26	2.52897e-08
Waist circumference	165	21	3.33653e-07
Waist circumference adjusted for body mass index	230	23	4.60904e-06
Hypertension	101	15	4.78066e-06
Hip circumference	149	18	6.4792e-06
Coffee consumption	105	15	7.49448e-06
Hand grip strength	156	18	1.05175e-05
Waist-to-hip ratio adjusted for BMI (joint analysis for main effect and physical activity interaction)	56	11	1.05175e-05
Lung function (FEV1/FVC)	193	20	1.23519e-05
Waist-to-hip ratio adjusted for BMI in active individuals	47	10	1.45119e-05
Body mass index (joint analysis main effects and physical activity interaction)	87	13	2.09859e-05
Weight	185	19	2.51409e-05
Body mass index in physically active individuals	76	12	2.91819e-05
Lung function (FEV1)	78	12	3.75426e-05
BMI (adjusted for smoking behaviour)	81	12	5.22611e-05
Asthma	337	26	5.69109e-05
Body fat distribution (arm fat ratio)	129	15	6.2262e-05
Atrial fibrillation	240	21	7.32105e-05
Waist circumference adjusted for BMI (joint analysis main effects and physical activity interaction)	85	12	7.97484e-05
Glomerular filtration rate	109	13	0.000181753
Lung function (FVC)	184	17	0.000256234
Waist-to-hip ratio adjusted for body mass index	114	13	0.00028699
Waist circumference adjusted for BMI in active individuals	83	11	0.000307373
Hip geometry	7	4	0.000352995
Waist-to-hip ratio adjusted for BMI	403	27	0.000352995
FEV1	175	16	0.000466479
Vigorous physical activity	8	4	0.000637375
BMI in non-smokers	62	9	0.000749515
Trunk fat mass	62	9	0.000749515
QT interval	114	12	0.00107569
Peak expiratory flow	115	12	0.00113961
Red blood cell count	234	18	0.00123293
Mean corpuscular volume	349	23	0.00144518
Bone mineral density (hip)	55	8	0.00166837
LDL cholesterol	182	15	0.00195742
Cardiac Troponin-T levels	33	6	0.00294229
Creatinine levels	132	12	0.00312477
Mitochondrial DNA levels	22	5	0.00312477
Homeostasis model assessment of beta-cell function (dietary factor interaction)	13	4	0.00363269
Mean arterial pressure	135	12	0.00363382
Glomerular filtration rate (creatinine)	83	9	0.00449042
Triglycerides	184	14	0.00548648
Body fat mass	57	7	0.00779321
Angiotensin-converting enzyme inhibitor intolerance	43	6	0.00861945
Mean corpuscular hemoglobin	318	19	0.00991995
Blood pressure	96	9	0.00991995
Subcutaneous adipose tissue	62	7	0.0114449
Percentage gas trapping	19	4	0.0115862
Triglyceride levels	145	11	0.0148829
Body fat distribution (trunk fat ratio)	238	15	0.0158615
Insulin resistance/response	12	3	0.0228489
Cardiac hypertrophy	24	4	0.0228489
Obesity	56	6	0.0243035
Body mass index and waist-hip ratio (pleiotropy)	4	2	0.0257123
Metabolite levels	117	9	0.0270933
Body mass index in physically inactive individuals	26	4	0.0285466
Waist-to-hip ratio adjusted for BMI (additive genetic model)	60	6	0.0318514
3-month functional outcome in ischaemic stroke (modified Rankin score)	60	6	0.0318514
Pulmonary function	61	6	0.0331753
Airflow obstruction	29	4	0.0381689
Fasting insulin (dietary factor interaction)	16	3	0.0422696
Homeostasis model assessment of insulin resistance (dietary factor interaction)	17	3	0.0472289
Palmitic acid (16:0) levels	17	3	0.0472289

## Sheet: Oro_20_05_3
Sets	Gene sets (total)	Genes in set	P
Body mass index	1365	90	2.84014e-12
Diastolic blood pressure	650	50	5.6338e-09
Systolic blood pressure	793	55	2.38703e-08
Waist circumference	165	21	3.33653e-07
Hip circumference	149	18	6.4792e-06
Hand grip strength	156	18	1.05175e-05
Lung function (FEV1/FVC)	193	20	1.23519e-05
Body mass index (joint analysis main effects and physical activity interaction)	87	13	2.09859e-05
Body mass index in physically active individuals	76	12	2.91819e-05
Lung function (FEV1)	78	12	3.75426e-05
Body fat distribution (arm fat ratio)	129	15	6.2262e-05
Lung function (FVC)	184	17	0.000256234
FEV1	175	16	0.000466479
Peak expiratory flow	115	12	0.00113961
Red blood cell count	234	18	0.00123293
Mean corpuscular volume	349	23	0.00144518
Cardiac Troponin-T levels	33	6	0.00294229
Creatinine levels	132	12	0.00312477
Mitochondrial DNA levels	22	5	0.00312477
Mean arterial pressure	135	12	0.00363382
Body fat mass	57	7	0.00779321
Mean corpuscular hemoglobin	318	19	0.00991995
Blood pressure	96	9	0.00991995
Subcutaneous adipose tissue	62	7	0.0114449
Triglyceride levels	145	11	0.0148829
Body fat distribution (trunk fat ratio)	238	15	0.0158615
Insulin resistance/response	12	3	0.0228489
Cardiac hypertrophy	24	4	0.0228489
Body mass index and waist-hip ratio (pleiotropy)	4	2	0.0257123
Pulmonary function	61	6	0.0331753
Fasting insulin (dietary factor interaction)	16	3	0.0422696
Palmitic acid (16:0) levels	17	3	0.0472289

## Sheet: Kal_30_01_2
Sets	Gene sets (total)	Genes in set	P
Heel bone mineral density	834	13	0.00233246
LDL cholesterol	182	6	0.0126164
Arterial stiffness	6	2	0.0317244
Lung function (FVC)	184	5	0.0458338

## Sheet: Kal_30_01_3
Sets	Gene sets (total)	Genes in set	P
Arterial stiffness	6	2	0.0317244
Lung function (FVC)	184	5	0.0458338

[truncated: 6 more sheets: Oro_30_01_2, Oro_30_01_3, Kal_30_05_2, Kal_30_05_3, Oro_30_05_2, Oro_30_05_3]
